# Supplementary material for: 1-[1-(4-Bromo­phen­yl)ethyl­idene]-4-(2,4-dimeth­oxy­phen­yl)thio­semicarbazide
Source: Acta Crystallogr Sect E Struct Rep Online. 2010 Jun 18;66(Pt 7):o1696. doi: 10.1107/S1600536810022622 (PMC3006822; doi:10.1107/S1600536810022622)
Supplement: Supplementary file 1 [file e-66-o1696-sup1.cif]

##############################################################################
###                                                                        ###
###        Electronic paper (Acta Crystallographica Section E)             ###
###                                                                        ###
##############################################################################
#                                                                            #
# This CIF contains the data in a paper accepted for publication in Acta     #
# Crystallographica Section E. It conforms to the requirements of Notes      #
# for Authors for Section E, and has been peer reviewed under the auspices   #
# of the IUCr Commission on Journals.                                        #
#                                                                            #
# Full details of the Crystallographic Information File format               #
# are given in the paper "The Crystallographic Information File (CIF):       #
# a New Standard Archive File for Crystallography" by S. R. Hall, F. H.      #
# Allen and I. D. Brown [Acta Cryst. (1991), A47, 655-685].                  #
#                                                                            #
# The current version of the core CIF dictionary is obtainable from          #
# ftp://ftp.iucr.org/pub/cif_core.dic. The current version number is 2.4.    #
#                                                                            #
# Software is freely available for graphical display of the structure(s) in  #
# this CIF.  For information consult the CIF home page http://www.iucr.org/  #
# cif/home.html                                                              #
#                                                                            #
# This file may be used for bona fide research purposes within the           #
# scientific community so long as proper attribution is given to the journal # 
# article from which it was obtained.                                        #
#                                                                            #
##############################################################################
                                             
data_global
_audit_creation_method     ?
_journal_date_recd_electronic     2010-06-12
_journal_date_accepted     2010-06-12
_journal_name_full     'Acta Crystallographica, Section E'
_journal_year     2010
_journal_volume     66
_journal_issue      7
_journal_page_first     o1696
_journal_page_last     o1696
_journal_paper_category     QO
_journal_coeditor_code     HB5499
_publ_contact_author
;
Muhammad Nawaz Tahir
University of Sargodha
Department of Physics
Sargodha
Pakistan
;
_publ_contact_author_email     'dmntahir_uos@yahoo.com'
_publ_contact_author_fax     '0092 48 32 22 121'
_publ_contact_author_phone     '0092 48 92 30 914'
_publ_section_title
;
1-[1-(4-Bromophenyl)ethylidene]-4-(2,4-dimethoxyphenyl)thiosemicarbazide
;
loop_
    _publ_author_name
    _publ_author_address
    'Muhammad Yaqub'
;
Department of Chemistry
Bahauddin Zakariya University
Multan 60800
Pakistan
;
    'Humayun Pervez'
;
Department of Chemistry
Bahauddin Zakariya University
Multan 60800
Pakistan
;
    'Nadia Arif'
;
Department of Chemistry
Bahauddin Zakariya University
Multan 60800
Pakistan
;
    'Tahir, M. Nawaz'
;
Department of Physics
University of Sargodha
Sargodha
Pakistan
;
    'Mazhar Hussain'
;
Department of Chemistry
Bahauddin Zakariya University
Multan 60800
Pakistan
;
data_I
_audit_creation_method     SHELXL-97
_chemical_name_systematic
;
1-[1-(4-Bromophenyl)ethylidene]-4-(2,4-dimethoxyphenyl)thiosemicarbazide
;
_chemical_name_common     ?
_chemical_formula_moiety     'C17 H18 Br N3 O2 S'
_chemical_formula_sum     'C17 H18 Br N3 O2 S'
_chemical_formula_iupac     'C17 H18 Br N3 O2 S'
_chemical_formula_weight     408.31
_symmetry_cell_setting     monoclinic
_symmetry_space_group_name_H-M     'P 21/n'
_symmetry_space_group_name_Hall     '-P 2yn'
loop_
    _symmetry_equiv_pos_site_id
    _symmetry_equiv_pos_as_xyz
    1 x,y,z
    2 1/2-x,1/2+y,1/2-z
    3 -x,-y,-z
    4 1/2+x,1/2-y,1/2+z
_cell_length_a     5.8390(2)
_cell_length_b     30.3335(11)
_cell_length_c     9.9423(4)
_cell_angle_alpha     90
_cell_angle_beta     94.910(2)
_cell_angle_gamma     90
_cell_volume     1754.49(11)
_cell_formula_units_Z     4
_cell_measurement_reflns_used     2654
_cell_measurement_theta_min     2.16
_cell_measurement_theta_max     28.33
_cell_measurement_temperature     296(2)
_exptl_crystal_description     prism
_exptl_crystal_colour     colorless
_exptl_crystal_size_max     0.25
_exptl_crystal_size_mid     0.22
_exptl_crystal_size_min     0.20
_exptl_crystal_density_diffrn     1.546
_exptl_crystal_density_meas     ?
_exptl_crystal_density_method     'not measured'
_exptl_crystal_F_000     832
_exptl_absorpt_coefficient_mu     2.477
_exptl_absorpt_correction_type     multi-scan
_exptl_absorpt_process_details     '(SADABS; Bruker, 2005)'
_exptl_absorpt_correction_T_min     0.642
_exptl_absorpt_correction_T_max     0.652
_exptl_special_details
;
;
_diffrn_ambient_temperature     296(2)
_diffrn_radiation_type     MoK\a
_diffrn_radiation_wavelength     0.71073
_diffrn_radiation_source     'fine-focus sealed tube'
_diffrn_radiation_monochromator     graphite
_diffrn_measurement_device_type     'Bruker Kappa APEXII CCD'
_diffrn_measurement_method     \w
_diffrn_detector_area_resol_mean     7.5
_diffrn_reflns_number     17115
_diffrn_reflns_av_R_equivalents     0.0443
_diffrn_reflns_av_sigmaI/netI     0.0474
_diffrn_reflns_theta_min     2.16
_diffrn_reflns_theta_max     28.33
_diffrn_reflns_theta_full     28.33
_diffrn_measured_fraction_theta_max     0.974
_diffrn_measured_fraction_theta_full     0.974
_diffrn_reflns_limit_h_min     -4
_diffrn_reflns_limit_h_max     7
_diffrn_reflns_limit_k_min     -40
_diffrn_reflns_limit_k_max     40
_diffrn_reflns_limit_l_min     -13
_diffrn_reflns_limit_l_max     13
_diffrn_standards_number     0
_diffrn_standards_interval_count     ?
_diffrn_standards_interval_time     ?
_diffrn_standards_decay_%     ?
_refine_special_details
;
Refinement of <i>F</i>^2^ against ALL reflections. The weighted <i>R</i>-factor
<i>wR</i> and goodness of fit <i>S</i> are based on <i>F</i>^2^, conventional
<i>R</i>-factors <i>R</i> are based on <i>F</i>, with <i>F</i> set to zero for
negative <i>F</i>^2^. The threshold expression of <i>F</i>^2^ >
\s(<i>F</i>^2^) is used only for calculating <i>R</i>-factors(gt) <i>etc</i>.
and is not relevant to the choice of reflections for refinement.
<i>R</i>-factors based on <i>F</i>^2^ are statistically about twice as large
as those based on <i>F</i>, and <i>R</i>- factors based on ALL data will be
even larger.
;
_reflns_number_total     4346
_reflns_number_gt     2654
_reflns_threshold_expression     I>2\s(I)
_refine_ls_structure_factor_coef     Fsqd
_refine_ls_matrix_type     full
_refine_ls_R_factor_all     0.0861
_refine_ls_R_factor_gt     0.0406
_refine_ls_wR_factor_gt     0.0850
_refine_ls_wR_factor_ref     0.0998
_refine_ls_goodness_of_fit_ref     1.009
_refine_ls_restrained_S_all     1.009
_refine_ls_number_reflns     4346
_refine_ls_number_parameters     220
_refine_ls_number_restraints     0
_refine_ls_hydrogen_treatment     constr
_refine_ls_weighting_scheme     calc
_refine_ls_weighting_details
         'calc w=1/[\s^2^(Fo^2^)+(0.0413P)^2^+0.4088P] where P=(Fo^2^+2Fc^2^)/3'
_atom_sites_solution_hydrogens     geom
_atom_sites_solution_primary     direct
_atom_sites_solution_secondary     difmap
_refine_ls_shift/su_max     0.001
_refine_ls_shift/su_mean     0.000
_refine_diff_density_max     0.417
_refine_diff_density_min     -0.360
loop_
    _atom_type_symbol
    _atom_type_description
    _atom_type_scat_dispersion_real
    _atom_type_scat_dispersion_imag
    _atom_type_scat_source
    'C' 'C' 0.0033 0.0016
                         'International Tables Vol C Tables 4.2.6.8 and 6.1.1.4'
    'H' 'H' 0.0000 0.0000
                         'International Tables Vol C Tables 4.2.6.8 and 6.1.1.4'
    'N' 'N' 0.0061 0.0033
                         'International Tables Vol C Tables 4.2.6.8 and 6.1.1.4'
    'O' 'O' 0.0106 0.0060
                         'International Tables Vol C Tables 4.2.6.8 and 6.1.1.4'
    'S' 'S' 0.1246 0.1234
                         'International Tables Vol C Tables 4.2.6.8 and 6.1.1.4'
    'Br' 'Br' -0.2901 2.4595
                         'International Tables Vol C Tables 4.2.6.8 and 6.1.1.4'
_computing_data_collection     'APEX2 (Bruker, 2007)'
_computing_cell_refinement     'SAINT (Bruker, 2007)'
_computing_data_reduction     'SAINT (Bruker, 2007)'
_computing_structure_solution     'SHELXS97 (Sheldrick, 2008)'
_computing_structure_refinement     'SHELXL97 (Sheldrick, 2008)'
_computing_molecular_graphics
                              'ORTEP-3 (Farrugia, 1997) and PLATON (Spek, 2009)'
_computing_publication_material
;
WinGX (Farrugia, 1999) and PLATON (Spek, 2009)
;
loop_
    _atom_site_type_symbol
    _atom_site_label
    _atom_site_fract_x
    _atom_site_fract_y
    _atom_site_fract_z
    _atom_site_U_iso_or_equiv
    _atom_site_thermal_displace_type
    _atom_site_calc_flag
    _atom_site_refinement_flags
    _atom_site_occupancy
    Br Br1 1.68144(7) 0.288760(10)
                                 0.66065(3) 0.08460(10)
                                                      Uani . . 1.000
    S S1 0.69373(12) 0.00989(2) 0.87217(7) 0.0577(2) Uani . . 1.000
    O O1 0.7242(3) 0.14610(6) 0.55058(18) 0.0598(7) Uani . . 1.000
    O O2 0.0390(3) 0.09126(7) 0.3147(2) 0.0710(8) Uani . . 1.000
    N N1 0.7530(3) 0.08160(7) 0.7192(2) 0.0504(7) Uani . . 1.000
    N N2 1.0174(3) 0.06989(7) 0.8946(2) 0.0490(7) Uani . . 1.000
    N N3 1.1192(3) 0.10729(7) 0.8520(2) 0.0465(7) Uani . . 1.000
    C C1 0.5629(4) 0.08091(8) 0.6222(2) 0.0453(8) Uani . . 1.000
    C C2 0.3956(5) 0.04927(10) 0.6085(3) 0.0684(11) Uani . . 1.000
    C C3 0.2178(5) 0.05173(10) 0.5075(3) 0.0707(11) Uani . . 1.000
    C C4 0.2059(4) 0.08609(9) 0.4186(3) 0.0536(9) Uani . . 1.000
    C C5 0.3721(4) 0.11870(9) 0.4316(3) 0.0519(9) Uani . . 1.000
    C C6 0.5493(4) 0.11606(8) 0.5315(2) 0.0449(8) Uani . . 1.000
    C C7 0.7459(5) 0.17845(10) 0.4497(3) 0.0718(11) Uani . . 1.000
    C C8 -0.1278(5) 0.05715(11) 0.2945(3) 0.0714(11) Uani . . 1.000
    C C9 0.8214(4) 0.05526(8) 0.8225(2) 0.0426(8) Uani . . 1.000
    C C10 1.2991(4) 0.12299(8) 0.9180(2) 0.0413(8) Uani . . 1.000
    C C11 1.3922(4) 0.16334(8) 0.8596(2) 0.0397(7) Uani . . 1.000
    C C12 1.2659(4) 0.18592(9) 0.7571(3) 0.0522(9) Uani . . 1.000
    C C13 1.3493(5) 0.22333(9) 0.7001(3) 0.0585(10) Uani . . 1.000
    C C14 1.5632(4) 0.23844(9) 0.7440(3) 0.0511(9) Uani . . 1.000
    C C15 1.6935(5) 0.21732(9) 0.8453(3) 0.0560(10) Uani . . 1.000
    C C16 1.6074(4) 0.17997(9) 0.9025(3) 0.0508(9) Uani . . 1.000
    C C17 1.4082(5) 0.10312(9) 1.0456(3) 0.0565(9) Uani . . 1.000
    H H1 0.84389 0.10350 0.71009 0.0605 Uiso . . 1.000
    H H2 0.40157 0.02564 0.66831 0.0820 Uiso . . 1.000
    H H2A 1.07456 0.05588 0.96481 0.0587 Uiso . . 1.000
    H H3 0.10583 0.02985 0.50022 0.0849 Uiso . . 1.000
    H H5 0.36375 0.14251 0.37241 0.0623 Uiso . . 1.000
    H H7A 0.61321 0.19727 0.44397 0.1075 Uiso . . 1.000
    H H7B 0.75783 0.16426 0.36429 0.1075 Uiso . . 1.000
    H H7C 0.88133 0.19576 0.47252 0.1075 Uiso . . 1.000
    H H8A -0.21919 0.05609 0.37027 0.1075 Uiso . . 1.000
    H H8B -0.05148 0.02938 0.28602 0.1075 Uiso . . 1.000
    H H8C -0.22514 0.06296 0.21373 0.1075 Uiso . . 1.000
    H H12 1.12106 0.17552 0.72613 0.0626 Uiso . . 1.000
    H H13 1.26085 0.23820 0.63226 0.0701 Uiso . . 1.000
    H H15 1.83820 0.22799 0.87536 0.0672 Uiso . . 1.000
    H H16 1.69579 0.16564 0.97145 0.0610 Uiso . . 1.000
    H H17A 1.48971 0.07685 1.02462 0.0848 Uiso . . 1.000
    H H17B 1.29134 0.09589 1.10418 0.0848 Uiso . . 1.000
    H H17C 1.51361 0.12388 1.08973 0.0848 Uiso . . 1.000
loop_
    _atom_site_aniso_label
    _atom_site_aniso_U_11
    _atom_site_aniso_U_22
    _atom_site_aniso_U_33
    _atom_site_aniso_U_12
    _atom_site_aniso_U_13
    _atom_site_aniso_U_23
    Br1 0.1088(3) 0.0700(2) 0.0736(2) -0.0456(2) 0.0001(2) 0.0106(2)
    S1 0.0585(4) 0.0489(4) 0.0642(4) -0.0114(3) -0.0030(3) 0.0194(3)
    O1 0.0677(12) 0.0508(11) 0.0587(12) -0.0148(9) -0.0080(9) 0.0172(9)
    O2 0.0668(12) 0.0697(14) 0.0712(13) 0.0015(11) -0.0242(10) 0.0076(11)
    N1 0.0543(12) 0.0453(12) 0.0496(12) -0.0150(10) -0.0074(10) 0.0128(10)
    N2 0.0522(12) 0.0458(12) 0.0470(12) -0.0095(10) -0.0066(10) 0.0129(10)
    N3 0.0493(12) 0.0431(12) 0.0464(12) -0.0070(9) -0.0005(10) 0.0087(9)
    C1 0.0483(14) 0.0439(14) 0.0429(13) -0.0044(11) -0.0008(11) 0.0061(11)
    C2 0.077(2) 0.0571(18) 0.0670(19) -0.0215(15) -0.0181(16) 0.0215(15)
    C3 0.0721(19) 0.063(2) 0.072(2) -0.0253(16) -0.0223(16) 0.0155(16)
    C4 0.0529(16) 0.0520(16) 0.0540(16) 0.0031(12) -0.0056(13) -0.0032(13)
    C5 0.0644(17) 0.0443(14) 0.0462(15) 0.0062(12) -0.0006(13) 0.0072(11)
    C6 0.0517(15) 0.0390(13) 0.0442(14) -0.0022(11) 0.0051(12) 0.0012(10)
    C7 0.090(2) 0.0543(19) 0.070(2) -0.0172(16) 0.0010(17) 0.0197(15)
    C8 0.0591(18) 0.076(2) 0.075(2) 0.0018(16) -0.0180(15) -0.0104(17)
    C9 0.0461(14) 0.0407(13) 0.0412(13) -0.0013(10) 0.0043(11) 0.0027(10)
    C10 0.0435(14) 0.0416(13) 0.0384(13) 0.0037(10) 0.0018(11) -0.0006(10)
    C11 0.0417(13) 0.0388(13) 0.0384(12) -0.0005(10) 0.0025(10) -0.0044(10)
    C12 0.0475(15) 0.0506(15) 0.0572(16) -0.0094(12) -0.0030(12) 0.0095(13)
    C13 0.0617(18) 0.0552(17) 0.0567(17) -0.0082(13) -0.0053(14) 0.0109(13)
    C14 0.0603(16) 0.0469(15) 0.0465(15) -0.0135(12) 0.0075(13) -0.0047(12)
    C15 0.0539(16) 0.0591(18) 0.0544(16) -0.0181(13) 0.0004(13) -0.0090(13)
    C16 0.0507(15) 0.0525(16) 0.0480(14) -0.0024(12) -0.0029(12) 0.0005(12)
    C17 0.0650(17) 0.0505(16) 0.0515(16) -0.0036(13) -0.0099(13) 0.0063(12)
_geom_special_details
;
Bond distances, angles <i>etc</i>. have been calculated using the rounded
fractional coordinates. All su's are estimated from the variances of the
(full) variance-covariance matrix. The cell e.s.d.'s are taken into account in
the estimation of distances, angles and torsion angles
;
loop_
    _geom_bond_atom_site_label_1
    _geom_bond_atom_site_label_2
    _geom_bond_site_symmetry_1
    _geom_bond_site_symmetry_2
    _geom_bond_distance
    _geom_bond_publ_flag
    Br1 C14 . . 1.895(3) n
    S1 C9 . . 1.660(2) n
    O1 C6 . . 1.370(3) n
    O1 C7 . . 1.417(3) n
    O2 C4 . . 1.367(3) n
    O2 C8 . . 1.423(4) n
    N1 C1 . . 1.407(3) n
    N1 C9 . . 1.335(3) n
    N2 N3 . . 1.365(3) n
    N2 C9 . . 1.371(3) n
    N3 C10 . . 1.282(3) n
    N1 H1 . . 0.8600 no
    N2 H2A . . 0.8600 no
    C1 C2 . . 1.368(4) no
    C1 C6 . . 1.394(3) no
    C2 C3 . . 1.383(4) no
    C3 C4 . . 1.365(4) no
    C4 C5 . . 1.384(4) no
    C5 C6 . . 1.374(3) no
    C10 C11 . . 1.478(3) no
    C10 C17 . . 1.497(4) no
    C11 C16 . . 1.387(3) no
    C11 C12 . . 1.387(4) no
    C12 C13 . . 1.376(4) no
    C13 C14 . . 1.366(4) no
    C14 C15 . . 1.368(4) no
    C15 C16 . . 1.382(4) no
    C2 H2 . . 0.9300 no
    C3 H3 . . 0.9300 no
    C5 H5 . . 0.9300 no
    C7 H7A . . 0.9600 no
    C7 H7B . . 0.9600 no
    C7 H7C . . 0.9600 no
    C8 H8A . . 0.9600 no
    C8 H8B . . 0.9600 no
    C8 H8C . . 0.9600 no
    C12 H12 . . 0.9300 no
    C13 H13 . . 0.9300 no
    C15 H15 . . 0.9300 no
    C16 H16 . . 0.9300 no
    C17 H17A . . 0.9600 no
    C17 H17B . . 0.9600 no
    C17 H17C . . 0.9600 no
loop_
    _geom_angle_atom_site_label_1
    _geom_angle_atom_site_label_2
    _geom_angle_atom_site_label_3
    _geom_angle_site_symmetry_1
    _geom_angle_site_symmetry_2
    _geom_angle_site_symmetry_3
    _geom_angle
    _geom_angle_publ_flag
    C6 O1 C7 . . . 118.27(19) n
    C4 O2 C8 . . . 117.3(2) n
    C1 N1 C9 . . . 133.2(2) n
    N3 N2 C9 . . . 118.23(19) n
    N2 N3 C10 . . . 120.6(2) n
    C9 N1 H1 . . . 113.00 no
    C1 N1 H1 . . . 113.00 no
    N3 N2 H2A . . . 121.00 no
    C9 N2 H2A . . . 121.00 no
    C2 C1 C6 . . . 118.1(2) no
    N1 C1 C6 . . . 115.5(2) n
    N1 C1 C2 . . . 126.4(2) n
    C1 C2 C3 . . . 121.3(3) no
    C2 C3 C4 . . . 120.3(3) no
    O2 C4 C3 . . . 124.8(2) n
    O2 C4 C5 . . . 115.9(2) n
    C3 C4 C5 . . . 119.3(3) no
    C4 C5 C6 . . . 120.3(3) no
    O1 C6 C5 . . . 124.6(2) n
    C1 C6 C5 . . . 120.7(2) no
    O1 C6 C1 . . . 114.75(19) n
    S1 C9 N1 . . . 127.77(18) n
    S1 C9 N2 . . . 119.25(17) n
    N1 C9 N2 . . . 112.9(2) n
    C11 C10 C17 . . . 121.5(2) no
    N3 C10 C11 . . . 114.80(19) n
    N3 C10 C17 . . . 123.7(2) n
    C10 C11 C16 . . . 122.3(2) no
    C12 C11 C16 . . . 117.2(2) no
    C10 C11 C12 . . . 120.5(2) no
    C11 C12 C13 . . . 121.7(2) no
    C12 C13 C14 . . . 119.4(3) no
    Br1 C14 C13 . . . 119.2(2) n
    C13 C14 C15 . . . 120.9(3) no
    Br1 C14 C15 . . . 119.90(19) n
    C14 C15 C16 . . . 119.2(3) no
    C11 C16 C15 . . . 121.6(3) no
    C1 C2 H2 . . . 119.00 no
    C3 C2 H2 . . . 119.00 no
    C2 C3 H3 . . . 120.00 no
    C4 C3 H3 . . . 120.00 no
    C4 C5 H5 . . . 120.00 no
    C6 C5 H5 . . . 120.00 no
    O1 C7 H7A . . . 109.00 no
    O1 C7 H7B . . . 109.00 no
    O1 C7 H7C . . . 109.00 no
    H7A C7 H7B . . . 109.00 no
    H7A C7 H7C . . . 109.00 no
    H7B C7 H7C . . . 109.00 no
    O2 C8 H8A . . . 109.00 no
    O2 C8 H8B . . . 109.00 no
    O2 C8 H8C . . . 109.00 no
    H8A C8 H8B . . . 109.00 no
    H8A C8 H8C . . . 109.00 no
    H8B C8 H8C . . . 109.00 no
    C11 C12 H12 . . . 119.00 no
    C13 C12 H12 . . . 119.00 no
    C12 C13 H13 . . . 120.00 no
    C14 C13 H13 . . . 120.00 no
    C14 C15 H15 . . . 120.00 no
    C16 C15 H15 . . . 120.00 no
    C11 C16 H16 . . . 119.00 no
    C15 C16 H16 . . . 119.00 no
    C10 C17 H17A . . . 109.00 no
    C10 C17 H17B . . . 109.00 no
    C10 C17 H17C . . . 109.00 no
    H17A C17 H17B . . . 109.00 no
    H17A C17 H17C . . . 109.00 no
    H17B C17 H17C . . . 110.00 no
loop_
    _geom_torsion_atom_site_label_1
    _geom_torsion_atom_site_label_2
    _geom_torsion_atom_site_label_3
    _geom_torsion_atom_site_label_4
    _geom_torsion_site_symmetry_1
    _geom_torsion_site_symmetry_2
    _geom_torsion_site_symmetry_3
    _geom_torsion_site_symmetry_4
    _geom_torsion
    _geom_torsion_publ_flag
    C7 O1 C6 C1 . . . . 169.2(2) no
    C7 O1 C6 C5 . . . . -10.1(3) no
    C8 O2 C4 C3 . . . . -3.1(4) no
    C8 O2 C4 C5 . . . . 176.9(2) no
    C9 N1 C1 C2 . . . . -2.8(4) no
    C9 N1 C1 C6 . . . . 178.0(2) no
    C1 N1 C9 S1 . . . . 0.2(4) no
    C1 N1 C9 N2 . . . . -177.7(2) no
    C9 N2 N3 C10 . . . . 178.1(2) no
    N3 N2 C9 S1 . . . . -179.91(16) no
    N3 N2 C9 N1 . . . . -1.8(3) no
    N2 N3 C10 C11 . . . . 179.44(19) no
    N2 N3 C10 C17 . . . . -1.4(3) no
    N1 C1 C2 C3 . . . . -179.0(3) no
    C6 C1 C2 C3 . . . . 0.2(4) no
    N1 C1 C6 O1 . . . . 0.1(3) no
    N1 C1 C6 C5 . . . . 179.5(2) no
    C2 C1 C6 O1 . . . . -179.3(2) no
    C2 C1 C6 C5 . . . . 0.2(4) no
    C1 C2 C3 C4 . . . . 0.1(4) no
    C2 C3 C4 O2 . . . . 179.3(3) no
    C2 C3 C4 C5 . . . . -0.8(4) no
    O2 C4 C5 C6 . . . . -178.9(2) no
    C3 C4 C5 C6 . . . . 1.1(4) no
    C4 C5 C6 O1 . . . . 178.5(2) no
    C4 C5 C6 C1 . . . . -0.8(4) no
    N3 C10 C11 C12 . . . . 11.5(3) no
    N3 C10 C11 C16 . . . . -167.7(2) no
    C17 C10 C11 C12 . . . . -167.6(2) no
    C17 C10 C11 C16 . . . . 13.1(4) no
    C10 C11 C12 C13 . . . . -179.4(2) no
    C16 C11 C12 C13 . . . . -0.1(4) no
    C10 C11 C16 C15 . . . . 178.9(2) no
    C12 C11 C16 C15 . . . . -0.3(4) no
    C11 C12 C13 C14 . . . . 0.9(4) no
    C12 C13 C14 Br1 . . . . 177.8(2) no
    C12 C13 C14 C15 . . . . -1.2(4) no
    Br1 C14 C15 C16 . . . . -178.2(2) no
    C13 C14 C15 C16 . . . . 0.7(4) no
    C14 C15 C16 C11 . . . . 0.1(4) no
loop_
    _geom_hbond_atom_site_label_D
    _geom_hbond_atom_site_label_H
    _geom_hbond_atom_site_label_A
    _geom_hbond_site_symmetry_A
    _geom_hbond_distance_DH
    _geom_hbond_distance_HA
    _geom_hbond_distance_DA
    _geom_hbond_angle_DHA
    _geom_hbond_publ_flag
    N1 H1 O1 . 0.86 2.12 2.573(3) 113 yes
    N1 H1 N3 . 0.86 2.05 2.538(3) 115 yes
    N2 H2A S1 3_757 0.86 2.84 3.662(2) 161 yes
    C2 H2 S1 . 0.93 2.58 3.248(3) 129 yes
    C17 H17A S1 1_655 0.96 2.86 3.774(3) 161 yes
    C8 H8A Cg1 1_455 0.96 2.98 3.860(3) 153 yes
