# Supplementary material for: 1-[1-(4-Bromo­phen­yl)ethyl­idene]-4-(2,4-dimeth­oxy­phen­yl)thio­semicarbazide
Source: Acta Crystallogr Sect E Struct Rep Online. 2010 Jun 18;66(Pt 7):o1696. doi: 10.1107/S1600536810022622 (PMC3006822; doi:10.1107/S1600536810022622)
Supplement: Supplementary file 2 [file e-66-o1696-Isup2.hkl]

#
# h,k,l, Fc-squared, Fo-squared, sigma(Fo-squared) and status flag
#
data_I
_shelx_title ' NAI_0m in P2(1)/n'
_shelx_refln_list_code          4
_shelx_F_calc_maximum      148.86
_exptl_crystal_F_000       832.00
_reflns_d_resolution_high  0.7488
 
loop_
 _symmetry_equiv_pos_as_xyz
 'x, y, z'
 '-x+1/2, y+1/2, -z+1/2'
 '-x, -y, -z'
 'x-1/2, -y-1/2, z-1/2'
 
_cell_length_a     5.8390
_cell_length_b    30.3335
_cell_length_c     9.9423
_cell_angle_alpha  90.000
_cell_angle_beta   94.910
_cell_angle_gamma  90.000
 
_shelx_F_squared_multiplier     1.000
 
loop_
 _refln_index_h
 _refln_index_k
 _refln_index_l
 _refln_F_squared_calc
 _refln_F_squared_meas
 _refln_F_squared_sigma
 _refln_observed_status
   4   0   0        0.25       -1.88      3.97 o
   6   0   0        3.90      -16.06     22.94 o
   1   1   0      157.91      158.25      3.44 o
   2   1   0     5322.30     5165.74    114.27 o
   3   1   0      252.33      257.27      8.19 o
   4   1   0      362.91      337.45      9.94 o
   5   1   0        3.74        8.52      4.97 o
   6   1   0      171.36      170.37     51.84 o
   7   1   0       54.89       73.42     23.97 o
   1   2   0     3390.11     3508.37     49.92 o
   2   2   0     2247.23     2290.81     43.41 o
   3   2   0      816.60      836.67     17.93 o
   4   2   0      109.57      104.13      8.00 o
   5   2   0      156.87      159.37     13.31 o
   6   2   0        1.62        3.09     16.78 o
   7   2   0        1.19       35.83     22.70 o
   1   3   0      763.34      771.28      8.70 o
   2   3   0     2902.65     2937.22     44.97 o
   3   3   0      798.76      649.05     14.98 o
   4   3   0     1040.78     1027.69     22.45 o
   5   3   0      228.77      232.01      9.84 o
   6   3   0       21.36       27.06     12.87 o
   7   3   0        0.39       12.76     22.06 o
   1   4   0     4458.18     4613.04     49.04 o
   2   4   0     3779.12     4059.09     52.97 o
   3   4   0      382.44      395.98      7.62 o
   4   4   0        0.04       -5.14      5.14 o
   5   4   0      227.17      218.72     12.65 o
   6   4   0      150.35      171.55     12.86 o
   7   4   0        4.38       22.62     21.90 o
   1   5   0       58.53       72.95      2.26 o
   2   5   0      293.14      315.26      5.47 o
   3   5   0      157.30      144.86      4.15 o
   4   5   0       70.38       70.87      4.58 o
   5   5   0       29.47       36.13      9.94 o
   6   5   0      134.90      113.83     12.82 o
   7   5   0        1.30       -2.15     21.36 o
   0   6   0     8761.44     9335.61    146.23 o
   1   6   0     1782.92     1836.80     18.29 o
   2   6   0     2698.97     2677.10     29.09 o
   3   6   0      737.82      851.46     14.21 o
   4   6   0       81.26       78.56      4.16 o
   5   6   0       23.15       31.74     10.30 o
   6   6   0        0.20       -6.79     11.52 o
   7   6   0        1.86      -21.41     21.41 o
   1   7   0     9554.64     9745.92    103.44 o
   2   7   0        4.42        1.16      1.10 o
   3   7   0     5837.26     5593.86    120.02 o
   4   7   0      623.13      628.21     12.00 o
   5   7   0     1308.05     1237.29     27.51 o
   6   7   0        7.58       15.45     27.53 o
   7   7   0        8.64       -7.96     22.00 o
   0   8   0     5235.12     5046.24     84.15 o
   1   8   0    17769.03    18514.20    241.29 o
   2   8   0       73.90       87.76      3.15 o
   3   8   0      613.43      705.75     11.65 o
   4   8   0       16.97       26.07      3.59 o
   5   8   0      205.39      219.21     11.12 o
   6   8   0        1.33       -6.52     12.31 o
   7   8   0       33.02       13.76     33.49 o
   1   9   0      365.12      411.35      6.62 o
   2   9   0     3319.00     3419.94     42.07 o
   3   9   0       58.43       68.66      4.53 o
   4   9   0        6.59        3.40      3.89 o
   5   9   0      135.77      118.02      8.63 o
   6   9   0        3.08       24.54     13.52 o
   7   9   0        5.44       47.71     34.64 o
   0  10   0    13477.87    13739.43    304.45 o
   1  10   0     5220.70     5687.57     69.74 o
   2  10   0      994.52      900.98     12.07 o
   3  10   0      221.59      194.61      5.28 o
   4  10   0       27.52       40.91      5.05 o
   5  10   0       38.67       26.88      7.63 o
   6  10   0       30.31       48.51     13.75 o
   7  10   0       20.29       11.01     34.18 o
   1  11   0       17.07       17.17      3.20 o
   2  11   0     4107.03     4133.98     51.19 o
   3  11   0      905.53      873.73     14.03 o
   4  11   0     1200.50     1202.63     19.79 o
   5  11   0      125.84      129.70     11.97 o
   6  11   0        0.98      -27.99     27.99 o
   7  11   0       22.18       28.21     36.01 o
   0  12   0     1540.60     1521.83     31.24 o
   1  12   0       10.08        5.01      3.54 o
   2  12   0     1273.91     1299.90     17.90 o
   3  12   0      364.07      339.14      9.51 o
   4  12   0      519.95      572.07     14.34 o
   5  12   0        1.08        0.41     11.31 o
   6  12   0       99.02      111.11     16.44 o
   7  12   0       17.87       14.71     17.38 o
   1  13   0       45.93       39.10      4.34 o
   2  13   0       19.59       23.13      4.06 o
   3  13   0      806.94      784.10     18.75 o
   4  13   0      263.69      263.71      8.64 o
   5  13   0       13.27       13.39     12.35 o
   6  13   0        8.47       29.52     15.90 o
   7  13   0        0.63       20.55     19.38 o
   0  14   0     6356.70     6083.72    137.55 o
   1  14   0     2328.72     2402.33     36.82 o
   2  14   0     4418.03     4627.15     68.06 o
   3  14   0      101.23       79.89      4.85 o
   4  14   0      299.29      300.43     17.51 o
   5  14   0       19.49        7.90      9.44 o
   6  14   0      177.32      181.93     12.23 o
   7  14   0        4.02       32.54     20.99 o
   1  15   0     1445.98     1503.90     29.83 o
   2  15   0     4013.46     4155.74     61.75 o
   3  15   0      218.10      214.55      7.71 o
   4  15   0     2309.46     2297.43     36.76 o
   5  15   0       57.85       53.51     10.34 o
   6  15   0      257.41      246.74     14.03 o
   7  15   0       18.81       44.11     18.68 o
   0  16   0      591.15      597.06     22.25 o
   1  16   0      238.63      314.71      9.91 o
   2  16   0      420.70      438.90     11.30 o
   3  16   0      191.45      194.09      7.27 o
   4  16   0        2.20       -6.71      6.71 o
   5  16   0       92.23       94.70     11.82 o
   6  16   0        1.03        6.44     11.30 o
   7  16   0       29.56       36.43     19.18 o
   1  17   0     2227.49     2316.11     49.76 o
   2  17   0      285.36      262.61      8.93 o
   3  17   0     1070.17     1020.72     19.57 o
   4  17   0      210.60      174.17      9.04 o
   5  17   0       68.56       67.86      9.41 o
   6  17   0       27.18       17.06      9.70 o
   7  17   0        2.66        6.65     14.17 o
   0  18   0     3498.88     3742.39     87.83 o
   1  18   0     4993.77     4923.73     98.03 o
   2  18   0      816.67      816.48     17.78 o
   3  18   0      165.58      177.11     11.95 o
   4  18   0      124.01       93.48     10.15 o
   5  18   0       57.98       82.55     10.15 o
   6  18   0       14.60       12.47     10.49 o
   1  19   0      802.80      853.89     18.24 o
   2  19   0       67.26       78.31      7.12 o
   3  19   0     1143.30     1155.10     21.78 o
   4  19   0       17.99       22.58      8.74 o
   5  19   0       36.09       20.51      9.97 o
   6  19   0       58.11       52.91     11.46 o
   0  20   0       28.10       17.06      9.40 o
   1  20   0      963.36      939.20     20.34 o
   2  20   0        0.70        8.27      6.56 o
   3  20   0       85.66       85.71      8.08 o
   4  20   0      235.13      259.70     12.52 o
   5  20   0       14.55       18.22     10.66 o
   6  20   0        5.64       13.12     11.43 o
   1  21   0       53.17       64.49      7.74 o
   2  21   0      501.70      487.61     13.99 o
   3  21   0      234.17      235.33     10.31 o
   4  21   0      404.55      386.85     19.20 o
   5  21   0      147.64      155.04     14.98 o
   6  21   0        7.44       11.87     12.08 o
   0  22   0       61.96       62.02     11.11 o
   1  22   0     2473.21     2508.06     44.33 o
   2  22   0      317.21      305.57     12.15 o
   3  22   0      450.02      404.64     21.38 o
   4  22   0      392.99      379.17     18.97 o
   5  22   0       65.08       67.52     15.34 o
   6  22   0       71.16       68.79     15.14 o
   1  23   0        4.79       14.00      7.49 o
   2  23   0      194.66      194.75     10.73 o
   3  23   0       26.17        4.56      8.33 o
   4  23   0        3.14       -5.78     10.49 o
   5  23   0       97.01       95.52     14.86 o
   6  23   0        5.12        0.04     20.50 o
   0  24   0      907.65      962.65     30.49 o
   1  24   0       20.70       16.14      8.33 o
   2  24   0      156.97      144.63     10.50 o
   3  24   0       32.07       23.40      9.01 o
   4  24   0        0.99      -13.16     13.16 o
   5  24   0      148.64      150.05     21.09 o
   6  24   0        8.66       18.79     15.59 o
   1  25   0       85.23       60.07      9.47 o
   2  25   0      491.44      513.82     17.04 o
   3  25   0        6.89        3.94      9.57 o
   4  25   0      665.87      641.66     25.09 o
   5  25   0       15.67       26.28     14.95 o
   6  25   0       64.87       76.69     17.09 o
   0  26   0      576.98      513.44     23.11 o
   1  26   0       41.39       38.05      9.64 o
   2  26   0      398.99      384.10     14.81 o
   3  26   0      114.51      120.61     15.15 o
   4  26   0       43.63       44.74     15.03 o
   5  26   0       54.95       94.48     16.61 o
   1  27   0      150.49      145.99     17.65 o
   2  27   0      139.62      139.30     11.66 o
   3  27   0      218.55      229.82     15.53 o
   4  27   0      101.47      101.84     16.18 o
   5  27   0        6.27       15.04     15.59 o
   0  28   0      218.32      240.71     33.61 o
   1  28   0      335.33      341.20     15.33 o
   2  28   0      171.24      186.50     13.18 o
   3  28   0       39.92       20.14     16.32 o
   4  28   0       61.85       61.86     16.06 o
   5  28   0       27.40        1.45     19.27 o
   1  29   0      344.17      320.01     14.98 o
   2  29   0      487.85      514.78     23.34 o
   3  29   0      296.54      294.23     26.24 o
   4  29   0      258.77      276.11     30.85 o
   5  29   0        7.27       -4.24     16.67 o
   0  30   0     1248.14     1192.62     39.49 o
   1  30   0       52.77       43.11     11.47 o
   2  30   0      668.78      657.37     21.32 o
   3  30   0       88.33       89.78     15.31 o
   4  30   0      100.49       77.21     19.71 o
   5  30   0      119.95       86.83     18.92 o
   1  31   0        2.24       -1.75     11.48 o
   2  31   0       85.37       88.08     13.03 o
   3  31   0      248.41      222.11     17.70 o
   4  31   0        4.88       19.83     18.69 o
   5  31   0       15.54       13.08     29.13 o
   0  32   0       31.99       33.91     17.83 o
   1  32   0      128.35      154.75     16.65 o
   2  32   0       51.95       50.81     12.90 o
   3  32   0      141.61      121.01     21.17 o
   4  32   0       90.11      150.52     21.45 o
   1  33   0       28.97       42.61     13.18 o
   2  33   0       51.01       34.69     13.08 o
   3  33   0      123.51      132.18     22.23 o
   4  33   0       51.06       58.27     21.00 o
   0  34   0       55.71      114.74     29.02 o
   1  34   0       34.41       46.32     13.77 o
   2  34   0        0.18        2.65     13.24 o
   3  34   0       29.93       39.09     16.19 o
   4  34   0       11.22       15.16     20.39 o
   1  35   0        1.55      -12.95     12.95 o
   2  35   0      206.55      218.38     19.75 o
   3  35   0        8.12       19.74     16.98 o
   0  36   0       45.50       55.09     20.37 o
   1  36   0      191.06      173.93     22.75 o
   2  36   0        0.88      -14.13     16.18 o
   3  36   0       59.32       74.29     23.36 o
   1  37   0        0.27        3.70     14.46 o
   2  37   0       27.56       33.38     17.91 o
   3  37   0      103.82      133.02     19.93 o
   0  38   0       49.88       33.04     21.20 o
   1  38   0        4.48       24.77     15.23 o
   2  38   0       12.85        6.02     17.61 o
   1  39   0       19.68       32.87     15.99 o
   2  39   0       74.72       53.23     19.45 o
   0  40   0       73.63       76.52     30.51 o
   1  40   0       19.48       41.63     17.55 o
  -7   0   1      239.90      224.80     37.16 o
  -5   0   1        2.94        6.88     17.89 o
  -3   0   1      541.17      578.06     29.36 o
   3   0   1     1063.92     1124.75     27.25 o
   5   0   1       72.70       60.33     10.09 o
   7   0   1       25.93       -4.59     29.13 o
  -7   1   1       22.32       11.93     21.57 o
  -6   1   1       67.73       92.60     19.53 o
  -5   1   1       62.51       33.96     14.50 o
  -4   1   1       85.14      103.28      4.82 o
  -3   1   1     2154.32     2177.47     41.75 o
  -2   1   1      220.95      243.70      6.84 o
  -1   1   1      420.69      381.66      8.93 o
   0   1   1        2.41       -0.69      1.26 o
   2   1   1      124.79      124.82      4.09 o
   3   1   1     4348.58     4343.01     68.79 o
   4   1   1       45.52       48.80      4.03 o
   5   1   1      343.16      320.22     16.65 o
   6   1   1       55.22       53.96     13.61 o
   7   1   1       15.17       -4.82     20.60 o
  -7   2   1       10.74        6.11     21.65 o
  -6   2   1      305.10      266.70     23.18 o
  -5   2   1      183.31      186.94      7.60 o
  -4   2   1        3.89        6.13      4.27 o
  -3   2   1      827.08      794.40     19.94 o
  -2   2   1       30.31       37.64      2.52 o
  -1   2   1     1123.44     1084.22     11.88 o
   0   2   1     2474.70     2624.27     29.85 o
   1   2   1      270.41      265.13      9.62 o
   2   2   1      292.09      298.40      4.37 o
   3   2   1     4130.06     4262.47     60.44 o
   4   2   1       89.47       93.12      4.47 o
   5   2   1      700.68      709.94     18.28 o
   6   2   1       28.09       30.16      9.84 o
   7   2   1        7.09      -13.22     21.79 o
  -7   3   1        0.26      -13.39     26.04 o
  -6   3   1       18.51        0.39     31.43 o
  -5   3   1      340.11      355.27     11.63 o
  -4   3   1     2670.18     2666.06     51.79 o
  -3   3   1      405.15      362.34     10.03 o
  -2   3   1     3943.58     3904.58     50.81 o
  -1   3   1       46.66       32.28      1.96 o
   0   3   1      117.57       99.72      1.85 o
   1   3   1     4765.22     4899.78     51.73 o
   2   3   1     1204.67     1156.68     14.42 o
   3   3   1     4957.91     5195.02     67.97 o
   4   3   1      100.52       96.42      4.55 o
   5   3   1        0.74       -1.26      6.41 o
   6   3   1       80.51       73.84     12.12 o
   7   3   1        9.15       12.07     22.45 o
  -7   4   1       17.17       11.68     21.41 o
  -6   4   1        5.33       20.29      8.84 o
  -5   4   1       93.56       90.02      9.79 o
  -4   4   1      265.93      304.33     10.66 o
  -3   4   1      403.89      468.81     12.11 o
  -2   4   1     5546.51     5671.42     68.76 o
  -1   4   1     4201.56     4538.21     45.82 o
   0   4   1     3235.12     3390.88     34.38 o
   1   4   1     5855.61     6233.01     62.76 o
   2   4   1        6.54        9.95      3.06 o
   3   4   1      298.18      268.95     11.04 o
   4   4   1      144.64      144.07      5.27 o
   5   4   1       20.49       17.35      6.78 o
   6   4   1      167.72      154.29     13.91 o
   7   4   1       12.06       -7.20     22.28 o
  -7   5   1        0.04       21.56     20.74 o
  -6   5   1       16.72       27.84      9.57 o
  -5   5   1        5.71        3.98      9.29 o
  -4   5   1       88.88       86.37      6.59 o
  -3   5   1     1472.67     1481.68     20.33 o
  -2   5   1       78.14       87.64      5.43 o
  -1   5   1    13022.18    13581.08    194.73 o
   0   5   1    12649.95    13285.23    210.84 o
   1   5   1      590.16      589.49      6.93 o
   2   5   1     7715.76     8042.76     96.43 o
   3   5   1        4.15       -0.32      1.74 o
   4   5   1       45.44       46.93      4.42 o
   5   5   1        3.96        6.85      6.75 o
   6   5   1      162.52      179.38     15.30 o
   7   5   1        1.31       -8.63     22.10 o
  -7   6   1        2.83      -18.93     20.19 o
  -6   6   1       42.98       49.44     22.48 o
  -5   6   1      360.53      375.30     18.29 o
  -4   6   1       90.81      115.40      7.47 o
  -3   6   1      160.68      133.40      7.50 o
  -2   6   1     9161.98     9518.36    107.29 o
  -1   6   1     5319.36     5450.68     55.16 o
   0   6   1      743.25      695.52      7.90 o
   1   6   1      107.85      110.14      3.60 o
   2   6   1      645.58      665.22     10.66 o
   3   6   1       21.61       21.48      3.30 o
   4   6   1      491.59      513.28     10.99 o
   5   6   1      350.70      337.01     13.13 o
   6   6   1      125.71      115.82     14.13 o
   7   6   1        4.64       -6.49     22.39 o
  -7   7   1       14.98       13.40     21.23 o
  -6   7   1      125.29      135.83     13.80 o
  -5   7   1       30.06       17.89     10.19 o
  -4   7   1     1762.02     1782.51     27.48 o
  -3   7   1      448.79      471.35     10.85 o
  -2   7   1     3283.46     3338.95     38.57 o
  -1   7   1     2109.81     2178.85     25.63 o
   0   7   1      845.01      862.36     10.18 o
   1   7   1       19.46       22.56      1.90 o
   2   7   1     4551.20     4618.69     56.13 o
   3   7   1     1778.72     1884.32     26.21 o
   4   7   1     2285.97     2207.39     30.58 o
   5   7   1      203.15      210.51     10.21 o
   6   7   1       23.96        9.94     13.13 o
   7   7   1        4.32        0.23     32.57 o
  -7   8   1        0.27       11.57     21.00 o
  -6   8   1       67.79       73.67     13.46 o
  -5   8   1       16.08       -2.64     12.73 o
  -4   8   1      431.95      465.39     10.24 o
  -3   8   1       57.50       66.26      4.19 o
  -2   8   1     2142.37     2109.58     25.02 o
  -1   8   1       13.58        5.07      2.09 o
   0   8   1     6079.59     6597.60     79.37 o
   1   8   1      399.34      412.12      6.13 o
   2   8   1      281.02      292.46     14.49 o
   3   8   1      235.61      217.79      8.17 o
   4   8   1      522.00      546.58     10.57 o
   5   8   1      499.46      502.92     20.79 o
   6   8   1       10.74       10.91     12.98 o
   7   8   1        4.95       60.56     34.87 o
  -7   9   1        1.75      -11.81     21.91 o
  -6   9   1        3.73        2.33     12.85 o
  -5   9   1       41.05       48.73      7.06 o
  -4   9   1        8.05        8.56      3.70 o
  -3   9   1      890.59      911.85     14.54 o
  -2   9   1     5422.94     5813.79     70.39 o
  -1   9   1       55.19       50.64      2.78 o
   0   9   1     8390.80     8974.89    128.04 o
   1   9   1     2670.70     2629.10     31.06 o
   2   9   1     7142.86     7545.23     90.91 o
   3   9   1       19.53       20.29      3.23 o
   4   9   1      253.23      256.20      8.43 o
   5   9   1       33.73       20.79      8.31 o
   6   9   1        1.49        7.83     14.11 o
   7   9   1        2.46       21.33     34.18 o
  -7  10   1       47.39       39.23     32.34 o
  -6  10   1       51.47       68.60     14.27 o
  -5  10   1      199.98      230.34     11.51 o
  -4  10   1     1003.43     1012.21     17.87 o
  -3  10   1        9.99       11.40      3.71 o
  -2  10   1     2953.24     3134.31     36.51 o
  -1  10   1     6470.01     6587.36     80.59 o
   0  10   1     1034.37     1080.81     17.39 o
   1  10   1     7198.13     7460.14     90.99 o
   2  10   1      251.57      305.74      7.97 o
   3  10   1       97.64       87.67      5.96 o
   4  10   1      122.14      140.46      7.33 o
   5  10   1        2.36        3.83      8.23 o
   6  10   1        5.84       -1.97      8.83 o
   7  10   1        1.59       -9.40     34.41 o
  -7  11   1        5.23       30.97     34.64 o
  -6  11   1       32.68       32.86     14.16 o
  -5  11   1      925.85      938.19     32.65 o
  -4  11   1       99.48       97.22      9.65 o
  -3  11   1     1718.18     1707.91     24.30 o
  -2  11   1      368.39      383.31     10.55 o
  -1  11   1       10.37       15.24      3.10 o
   0  11   1      356.29      355.01      8.81 o
   1  11   1     1320.95     1280.80     24.66 o
   2  11   1     1125.90     1142.87     16.00 o
   3  11   1     1110.96     1146.86     19.58 o
   4  11   1     1274.41     1279.39     21.83 o
   5  11   1      456.57      438.49     16.53 o
   6  11   1        0.36       -8.95      8.95 o
   7  11   1        0.08      -10.81     16.78 o
  -7  12   1        1.43        1.38     35.56 o
  -6  12   1       29.16       40.67     14.45 o
  -5  12   1      169.74      166.66     10.33 o
  -4  12   1       51.16       44.22      5.44 o
  -3  12   1     1845.15     1902.50     29.90 o
  -2  12   1      580.28      582.32     10.71 o
  -1  12   1     4387.47     4422.50     71.20 o
   0  12   1        2.44        6.49      4.18 o
   1  12   1      697.84      803.39     13.87 o
   2  12   1     1912.91     2095.18     27.33 o
   3  12   1      884.14      873.20     14.55 o
   4  12   1      278.47      294.49     10.10 o
   5  12   1      316.77      288.71     13.17 o
   6  12   1        0.09       -6.93     11.56 o
   7  12   1        2.03        7.31     17.20 o
  -7  13   1        5.06      -16.78     16.78 o
  -6  13   1       28.16       30.18     15.07 o
  -5  13   1       28.44       29.68      8.97 o
  -4  13   1      216.08      225.39      8.08 o
  -3  13   1      553.06      606.25     11.60 o
  -2  13   1       38.53       15.05      5.12 o
  -1  13   1     1246.98     1378.72     24.43 o
   0  13   1      152.61      166.50      8.67 o
   1  13   1     1675.83     1627.36     27.01 o
   2  13   1      220.29      213.84      7.78 o
   3  13   1     2794.73     2879.89     36.88 o
   4  13   1        3.52       -4.11      6.92 o
   5  13   1        3.29        2.20      9.62 o
   6  13   1       65.76       67.39     13.80 o
   7  13   1       57.77       69.62     25.46 o
  -7  14   1        3.62        9.75     18.02 o
  -6  14   1      132.48      175.96     64.69 o
  -5  14   1        1.50        6.84      9.33 o
  -4  14   1     1346.23     1315.83     26.06 o
  -3  14   1     1942.93     1877.16     25.28 o
  -2  14   1      692.13      689.91     14.09 o
  -1  14   1    13738.11    14552.41    228.70 o
   0  14   1     2003.98     1948.53     30.32 o
   1  14   1     4986.95     5320.85     77.72 o
   2  14   1       51.02       56.42      4.95 o
   3  14   1      707.38      690.84     11.99 o
   4  14   1       22.91       14.31      7.55 o
   5  14   1       10.16        7.77      9.94 o
   6  14   1       29.70       35.16     10.94 o
   7  14   1        1.04        1.68     35.90 o
  -7  15   1        2.21       -4.53     18.20 o
  -6  15   1       11.93       -9.98     15.84 o
  -5  15   1      376.14      408.60     16.82 o
  -4  15   1        6.73       -5.95      5.95 o
  -3  15   1     1744.18     1781.36     26.34 o
  -2  15   1      109.04      102.60      6.23 o
  -1  15   1      338.52      488.57     28.41 o
   0  15   1      582.57      518.82     12.43 o
   1  15   1     3083.97     3305.26     49.75 o
   2  15   1      616.03      578.89     12.79 o
   3  15   1     1989.19     1977.26     29.08 o
   4  15   1      195.64      188.92      9.06 o
   5  15   1      297.80      306.90     17.14 o
   6  15   1      113.53      139.69     14.11 o
   7  15   1       33.89       78.84     20.21 o
  -7  16   1        2.55        5.22     19.00 o
  -6  16   1        1.31       -9.12     10.74 o
  -5  16   1      356.11      353.67     15.72 o
  -4  16   1      105.36      108.50      8.90 o
  -3  16   1     2265.10     2344.76     36.96 o
  -2  16   1      125.21       96.98      6.42 o
  -1  16   1     1351.01     1325.91     24.42 o
   0  16   1     1466.85     1483.58     26.98 o
   1  16   1     2831.60     2945.28     49.52 o
   2  16   1      504.17      468.49     12.06 o
   3  16   1        0.51       -1.93      5.32 o
   4  16   1     1414.66     1471.30     26.09 o
   5  16   1        9.38        5.96      8.73 o
   6  16   1       83.60      101.08     23.34 o
   7  16   1       19.47        2.66     20.09 o
  -7  17   1        0.55       -8.59     15.65 o
  -6  17   1       11.13       25.34     12.95 o
  -5  17   1       88.36       92.67      9.71 o
  -4  17   1      301.50      296.00     22.28 o
  -3  17   1        0.49        5.20      9.79 o
  -2  17   1     2014.52     2037.30     32.81 o
  -1  17   1      337.08      297.23     10.63 o
   0  17   1        6.91       16.30      5.60 o
   1  17   1      808.72      873.81     17.26 o
   2  17   1     1890.09     1851.52     30.33 o
   3  17   1       29.50       22.77      5.93 o
   4  17   1       13.99       10.23      7.69 o
   5  17   1        1.56       -1.58      9.11 o
   6  17   1       11.83       22.06     13.30 o
  -6  18   1       38.28       40.10     10.58 o
  -5  18   1       11.72       36.52      9.65 o
  -4  18   1       40.51       41.54      8.74 o
  -3  18   1      876.65      841.29     18.57 o
  -2  18   1      532.68      509.56     13.24 o
  -1  18   1       46.51       42.51      6.44 o
   0  18   1     7183.58     7398.27    118.62 o
   1  18   1        3.31        5.79      6.19 o
   2  18   1      357.65      317.74     15.63 o
   3  18   1      859.77      837.25     17.59 o
   4  18   1       15.96       13.05      7.65 o
   5  18   1        0.86        8.59      9.83 o
   6  18   1       41.04       40.44     11.05 o
  -6  19   1        0.73       -1.07     10.82 o
  -5  19   1       16.10       -3.16      9.96 o
  -4  19   1       62.06       64.42      9.71 o
  -3  19   1      316.78      272.89     12.65 o
  -2  19   1       47.80       62.15      7.39 o
  -1  19   1        5.15       -0.88      6.44 o
   0  19   1     1917.47     2012.52     40.43 o
   1  19   1      389.93      354.40     11.68 o
   2  19   1     2288.77     2203.94     35.60 o
   3  19   1      401.82      415.79     12.63 o
   4  19   1        6.01       -7.84      7.84 o
   5  19   1      334.18      363.60     14.96 o
   6  19   1        0.76       -3.57     11.19 o
  -6  20   1       77.54       91.01     13.31 o
  -5  20   1       64.25       63.46     12.87 o
  -4  20   1      616.13      587.59     18.47 o
  -3  20   1      130.66      139.30      8.68 o
  -2  20   1     2144.10     2055.90     36.93 o
  -1  20   1       66.87       42.45      9.07 o
   0  20   1      505.72      513.32     16.37 o
   1  20   1      106.01       83.65      8.02 o
   2  20   1       44.19       44.13      7.36 o
   3  20   1      283.52      273.58     10.64 o
   4  20   1      367.53      399.95     15.01 o
   5  20   1       20.59       18.34     10.84 o
   6  20   1       12.00        0.80     11.71 o
  -6  21   1       34.96       42.89     14.18 o
  -5  21   1       58.22       88.86     13.89 o
  -4  21   1       85.24      105.94     14.40 o
  -3  21   1     1299.10     1276.83     24.29 o
  -2  21   1        7.24       10.78      7.38 o
  -1  21   1       10.45        6.45      6.69 o
   0  21   1     1484.55     1505.98     28.90 o
   1  21   1        3.69        1.74      7.32 o
   2  21   1     1646.27     1643.55     28.61 o
   3  21   1       69.58       66.87      9.76 o
   4  21   1      559.96      546.86     25.49 o
   5  21   1        8.95       24.84     11.18 o
   6  21   1        0.57      -11.99     11.99 o
  -6  22   1       16.10       20.15     14.28 o
  -5  22   1       48.12       59.22     13.88 o
  -4  22   1      120.14      105.71     11.38 o
  -3  22   1       25.44        8.02      7.85 o
  -2  22   1      938.47      892.24     20.67 o
  -1  22   1      882.74      877.56     20.15 o
   0  22   1     1480.24     1549.28     30.07 o
   1  22   1      149.74      147.60     12.45 o
   2  22   1      692.02      722.75     17.67 o
   3  22   1       67.99       60.67      8.70 o
   4  22   1        0.63       -1.40     10.27 o
   5  22   1      182.52      213.40     16.58 o
   6  22   1       28.28       36.00     13.17 o
  -6  23   1       29.30       36.13     15.14 o
  -5  23   1       14.78       21.46     17.66 o
  -4  23   1        1.46        9.23     10.46 o
  -3  23   1      221.56      216.72     15.59 o
  -2  23   1        0.77        5.53      8.22 o
  -1  23   1      441.55      438.22     18.33 o
   0  23   1       12.20       21.91      8.21 o
   1  23   1     1113.20     1180.42     24.74 o
   2  23   1     1130.78     1133.57     23.15 o
   3  23   1       33.26       33.52      8.65 o
   4  23   1       76.94       51.90     11.54 o
   5  23   1       32.11       50.03     14.20 o
   6  23   1        2.11        3.71     15.29 o
  -6  24   1       92.80       82.39     16.38 o
  -5  24   1       33.70       55.34     15.13 o
  -4  24   1      410.33      418.20     19.53 o
  -3  24   1      101.19       94.63     10.48 o
  -2  24   1       66.69       66.37     13.22 o
  -1  24   1     1843.35     1720.33     40.23 o
   0  24   1       43.23       44.38      8.88 o
   1  24   1      586.57      605.02     17.89 o
   2  24   1      283.72      305.65     15.99 o
   3  24   1        2.78        1.40      8.85 o
   4  24   1       24.52       30.09     13.56 o
   5  24   1        7.42        6.06     14.06 o
   6  24   1        0.34      -11.04     15.85 o
  -6  25   1       34.67       21.70     15.98 o
  -5  25   1      247.00      240.98     18.29 o
  -4  25   1        4.74      -10.64     13.44 o
  -3  25   1      616.95      607.10     18.81 o
  -2  25   1        7.20       -3.36      8.90 o
  -1  25   1     1279.25     1278.12     27.67 o
   0  25   1      183.99      196.74     19.83 o
   1  25   1      310.38      318.64     13.33 o
   2  25   1       71.04       75.56     10.23 o
   3  25   1      426.96      420.01     22.78 o
   4  25   1        2.40       12.00     14.18 o
   5  25   1       10.59        8.50     15.52 o
   6  25   1       57.03       88.12     17.64 o
  -5  26   1        2.21      -25.35     25.35 o
  -4  26   1       61.59       19.08     17.26 o
  -3  26   1      242.85      213.16     14.73 o
  -2  26   1       85.10       86.63     10.52 o
  -1  26   1      148.64      154.24     11.03 o
   0  26   1       20.80       19.68      9.40 o
   1  26   1      809.69      792.35     20.86 o
   2  26   1      209.54      197.66     15.76 o
   3  26   1        7.37       17.35     19.24 o
   4  26   1      160.84      137.58     16.24 o
   5  26   1       98.76      108.22     17.05 o
  -5  27   1       46.38       47.42     18.31 o
  -4  27   1       57.15       56.40     28.33 o
  -3  27   1        4.72       14.29     12.66 o
  -2  27   1      178.08      194.89     12.78 o
  -1  27   1     1008.40      937.28     28.47 o
   0  27   1       48.34       52.58     10.52 o
   1  27   1      447.06      406.86     15.03 o
   2  27   1      326.90      316.65     21.61 o
   3  27   1      281.07      256.69     15.23 o
   4  27   1       20.94       19.62     15.40 o
   5  27   1        3.78       -2.81     16.40 o
  -5  28   1       64.26       59.59     17.12 o
  -4  28   1       45.91       49.88     17.88 o
  -3  28   1      338.53      312.08     31.33 o
  -2  28   1      167.57      187.13     12.92 o
  -1  28   1      471.08      466.12     16.74 o
   0  28   1      941.04      947.52     25.01 o
   1  28   1       48.13       57.59     10.81 o
   2  28   1      142.79      145.38     15.93 o
   3  28   1        0.07        8.04     12.92 o
   4  28   1        6.75        2.95     17.83 o
   5  28   1       97.18      103.85     21.45 o
  -5  29   1       69.35       93.01     18.46 o
  -4  29   1      141.81      150.58     20.76 o
  -3  29   1       49.64       62.54     16.89 o
  -2  29   1      138.31      153.70     12.65 o
  -1  29   1        5.96       25.13     10.52 o
   0  29   1      397.28      391.82     15.93 o
   1  29   1       30.90       30.08     13.71 o
   2  29   1        3.36       12.47     12.38 o
   3  29   1      323.63      309.64     18.23 o
   4  29   1        1.05        5.40     15.92 o
   5  29   1      248.19      245.88     21.49 o
  -5  30   1        1.34       19.76     20.42 o
  -4  30   1       16.11       19.91     18.41 o
  -3  30   1       90.50       70.52     15.02 o
  -2  30   1      477.53      467.58     18.47 o
  -1  30   1      477.08      398.82     16.38 o
   0  30   1        5.53       -0.75     11.02 o
   1  30   1      115.94      128.74     16.59 o
   2  30   1       55.58       27.40     16.52 o
   3  30   1       52.62       49.48     14.86 o
   4  30   1      301.85      305.20     21.65 o
   5  30   1        7.79       15.40     18.11 o
  -5  31   1        0.12      -19.13     19.13 o
  -4  31   1      247.51      233.40     23.02 o
  -3  31   1      167.96      195.89     17.56 o
  -2  31   1        1.14        0.73     11.85 o
  -1  31   1        5.06       14.22     11.61 o
   0  31   1       21.81        3.81     10.92 o
   1  31   1       24.54       21.59     11.89 o
   2  31   1       25.33       18.49     12.01 o
   3  31   1       97.66       58.76     15.23 o
   4  31   1        8.71        2.87     19.62 o
  -4  32   1       21.90       34.93     19.76 o
  -3  32   1       41.91       60.60     15.57 o
  -2  32   1      139.37      143.21     17.35 o
  -1  32   1       77.38       59.29     12.85 o
   0  32   1      299.28      300.01     15.85 o
   1  32   1        1.07       -8.54     11.77 o
   2  32   1       31.94       52.23     12.78 o
   3  32   1       17.48       11.88     14.92 o
   4  32   1        5.70      -13.88     20.26 o
  -4  33   1       67.92       83.25     20.68 o
  -3  33   1       11.66       23.28     21.71 o
  -2  33   1        4.03        0.73     12.77 o
  -1  33   1        2.35        3.12     12.53 o
   0  33   1        2.81       12.66     12.36 o
   1  33   1       59.91       80.82     13.40 o
   2  33   1      149.83      143.04     14.97 o
   3  33   1       24.50       14.54     16.00 o
   4  33   1      128.89      114.17     30.85 o
  -4  34   1        8.07       -0.87     21.57 o
  -3  34   1        3.09      -10.48     16.06 o
  -2  34   1      104.46       87.58     14.27 o
  -1  34   1      162.23      150.38     14.32 o
   0  34   1       49.64       41.53     13.49 o
   1  34   1        0.28        7.73     12.98 o
   2  34   1        7.70        1.64     13.65 o
   3  34   1      190.63      192.49     19.26 o
   4  34   1       36.58       47.38     22.46 o
  -3  35   1       45.56       36.88     17.56 o
  -2  35   1       31.82       37.56     16.22 o
  -1  35   1       32.59       35.88     13.92 o
   0  35   1      355.96      298.55     17.79 o
   1  35   1       47.11       47.41     13.95 o
   2  35   1       35.00        5.95     16.61 o
   3  35   1      116.64      110.99     19.13 o
  -3  36   1       36.95       34.11     18.07 o
  -2  36   1       53.62       74.04     17.97 o
  -1  36   1       27.32       12.91     22.58 o
   0  36   1        0.58       -4.11     14.53 o
   1  36   1       27.77        3.59     14.13 o
   2  36   1       80.87       92.93     18.44 o
   3  36   1       55.79       87.55     19.15 o
  -3  37   1        3.27      -21.07     21.07 o
  -2  37   1        0.80       -4.28     17.56 o
  -1  37   1       26.12       28.21     15.32 o
   0  37   1        0.82        5.75     14.43 o
   1  37   1       72.87       80.97     15.76 o
   2  37   1       13.87        4.49     16.92 o
   3  37   1       29.37       26.75     18.96 o
  -2  38   1        2.42      -10.05     19.40 o
  -1  38   1       22.38       23.96     15.73 o
   0  38   1       25.65       37.25     15.45 o
   1  38   1        9.64        9.58     18.34 o
   2  38   1        2.51       15.12     21.47 o
  -2  39   1       83.42       87.91     22.45 o
  -1  39   1       19.03       44.16     21.59 o
   0  39   1        0.10        9.62     16.98 o
   1  39   1       14.98       29.85     16.41 o
  -1  40   1       41.00       52.57     20.06 o
   0  40   1       10.63        2.86     16.13 o
   1  40   1       43.84       35.72     24.67 o
  -6   0   2       24.44       30.05     24.77 o
  -4   0   2       53.25       55.24      4.79 o
  -2   0   2     1494.75     1350.01     22.66 o
   0   0   2     2389.16     2455.09     39.66 o
   2   0   2       13.83       -3.51      3.51 o
   4   0   2      430.39      422.61     15.57 o
   6   0   2        2.70      -11.16     18.70 o
  -7   1   2        9.92       21.11     30.16 o
  -6   1   2       13.65       14.77     18.70 o
  -5   1   2      129.08      127.44      6.24 o
  -4   1   2       15.41       17.65      3.27 o
  -3   1   2       99.27      106.31      3.53 o
  -2   1   2      235.08      228.72      5.37 o
  -1   1   2      279.36      289.30      3.57 o
   0   1   2      437.76      398.28      5.22 o
   1   1   2    10179.44    10502.87    109.71 o
   2   1   2     3351.44     3401.35     44.43 o
   3   1   2      822.19      816.06     13.55 o
   4   1   2       16.86       12.48      4.28 o
   5   1   2      360.00      341.76     15.16 o
   6   1   2        5.74        2.40      9.47 o
   7   1   2       12.97      -11.15     22.70 o
  -7   2   2        0.37       20.19     21.16 o
  -6   2   2       70.01       73.27     18.87 o
  -5   2   2       50.71       55.21      5.78 o
  -4   2   2     1000.73      968.76     14.77 o
  -3   2   2     1494.08     1456.34     20.04 o
  -2   2   2     6280.77     6234.38     62.67 o
  -1   2   2      943.79      915.55      9.54 o
   0   2   2     4781.42     5015.23     50.60 o
   1   2   2     1983.90     2119.36     26.12 o
   2   2   2     2600.33     2535.77     31.11 o
   3   2   2     1618.37     1780.44     24.29 o
   4   2   2     1045.30      996.91     19.70 o
   5   2   2        8.03        1.69      7.57 o
   6   2   2      110.88      108.52      8.43 o
   7   2   2        0.59      -20.68     21.83 o
  -7   3   2        0.09        6.63     20.76 o
  -6   3   2      389.97      384.11     24.72 o
  -5   3   2       41.09       30.84      8.04 o
  -4   3   2      238.83      213.45      6.06 o
  -3   3   2      218.48      210.01     10.34 o
  -2   3   2      153.58      185.83      7.27 o
  -1   3   2     2081.44     2326.22     29.04 o
   1   3   2      367.47      348.35      6.39 o
   2   3   2     3432.59     3656.17     47.76 o
   3   3   2      234.90      234.62      8.46 o
   4   3   2      156.13      162.50      9.14 o
   5   3   2        5.05        6.50      9.33 o
   6   3   2       35.95       31.44      9.10 o
   7   3   2        4.04       13.55     23.24 o
  -7   4   2       10.77        9.90     21.16 o
  -6   4   2       54.85       59.12     10.15 o
  -5   4   2        4.15       -1.12      7.98 o
  -4   4   2       90.32      104.21      6.81 o
  -3   4   2     4367.29     4536.66     59.43 o
  -2   4   2       76.36       75.01      3.47 o
   0   4   2    12245.28    12833.64    141.93 o
   1   4   2      109.58      145.36     10.46 o
   2   4   2      718.13      768.89     11.71 o
   3   4   2      104.67      106.85      3.83 o
   4   4   2       63.11       59.33      5.16 o
   5   4   2       14.77       -3.01      7.85 o
   6   4   2       26.13       10.31      8.80 o
   7   4   2        7.34       16.26     23.43 o
  -7   5   2       27.75       13.33     21.33 o
  -6   5   2       16.52       23.99     12.19 o
  -5   5   2      137.40      161.56     12.16 o
  -4   5   2       21.68       24.75      3.69 o
  -3   5   2        5.26       10.71      4.89 o
  -2   5   2      437.55      422.91      7.07 o
   0   5   2     1678.81     1855.22     18.61 o
   2   5   2       30.63       19.74      3.25 o
   3   5   2      634.09      503.75      9.66 o
   4   5   2      447.45      437.20      9.45 o
   5   5   2        1.13       -5.71      7.80 o
   6   5   2      146.62      124.99     10.46 o
   7   5   2       74.96       98.64     34.18 o
  -7   6   2       12.69       24.47     22.30 o
  -6   6   2       84.94       85.85     11.20 o
  -5   6   2       20.35       27.65     12.16 o
  -4   6   2      478.90      451.40      9.75 o
  -3   6   2     2733.82     2747.29     40.66 o
  -2   6   2      324.64      310.58      7.68 o
  -1   6   2     3164.36     3353.71     50.70 o
   0   6   2     2856.03     2981.24     35.68 o
   1   6   2       26.24       32.32      2.70 o
   2   6   2      245.07      288.26      6.26 o
   3   6   2     1179.63     1117.88     17.04 o
   4   6   2      127.53      124.70      6.63 o
   5   6   2      491.69      489.76     18.23 o
   6   6   2       31.56       43.85      9.51 o
   7   6   2        3.22      -10.55     30.97 o
  -7   7   2       11.05       -3.09     21.97 o
  -6   7   2        2.92       -1.73     10.57 o
  -5   7   2      275.81      249.62     16.63 o
  -4   7   2       68.69       71.55      4.67 o
  -3   7   2       27.77       28.10      3.41 o
  -2   7   2      493.13      514.06      7.85 o
  -1   7   2     6520.57     6663.77     80.32 o
   0   7   2      344.94      367.85      6.37 o
   1   7   2     8536.86     9107.11    103.89 o
   2   7   2     1899.10     2123.32     27.03 o
   3   7   2      243.80      233.73      7.59 o
   4   7   2       39.76       52.57      5.88 o
   5   7   2      316.50      360.63     21.73 o
   6   7   2       22.07       21.40     14.72 o
   7   7   2        0.12        7.57     31.66 o
  -7   8   2        9.46        8.40     21.33 o
  -6   8   2        0.23      -14.80     14.80 o
  -5   8   2       41.03       20.53     11.39 o
  -4   8   2      410.73      390.23      8.44 o
  -3   8   2      547.10      539.19      9.83 o
  -2   8   2     3032.06     2995.28     35.04 o
  -1   8   2      584.37      674.96     10.87 o
   0   8   2     2258.12     2256.89     28.77 o
   1   8   2      876.51     1012.64     13.22 o
   2   8   2      183.11      115.15      6.70 o
   3   8   2     1934.56     2111.75     29.69 o
   4   8   2      621.70      618.90     12.29 o
   5   8   2      386.72      375.10     17.91 o
   6   8   2        1.03       -6.38      9.62 o
   7   8   2       15.22       27.53     32.11 o
  -7   9   2       48.72       68.28     24.32 o
  -6   9   2       21.56       11.58     13.16 o
  -5   9   2       26.46       25.74     10.32 o
  -4   9   2      429.57      464.08      9.61 o
  -3   9   2     1064.12     1149.18     18.30 o
  -2   9   2      215.09      222.02      6.06 o
  -1   9   2     1974.87     1885.09     26.18 o
   0   9   2     1087.98     1037.22     15.54 o
   1   9   2     7105.25     7348.97     90.45 o
   2   9   2     1988.66     2009.65     28.10 o
   3   9   2     1181.48     1121.54     17.34 o
   4   9   2      187.30      188.28     10.85 o
   5   9   2        9.69       19.13      9.35 o
   6   9   2       29.96       52.78     10.41 o
   7   9   2        8.50       17.20     32.80 o
  -7  10   2        5.21       24.74     22.30 o
  -6  10   2       18.41       32.23     34.06 o
  -5  10   2      815.51      791.11     21.11 o
  -4  10   2       47.21       54.69      5.36 o
  -3  10   2     1989.66     2027.09     29.82 o
  -2  10   2      873.70      890.14     14.10 o
  -1  10   2     2868.44     2884.21     42.89 o
   0  10   2     1551.86     1534.71     22.00 o
   1  10   2      413.51      417.30      7.82 o
   2  10   2     1968.86     2198.37     28.39 o
   3  10   2      333.61      310.81     10.28 o
   4  10   2      236.65      237.73      8.73 o
   5  10   2      954.64      923.03     24.61 o
   6  10   2       13.76       -2.30     10.12 o
   7  10   2       36.07       39.71     17.70 o
  -7  11   2        8.61        0.02     22.86 o
  -6  11   2       16.37       12.26     14.34 o
  -5  11   2       76.99       75.20      8.71 o
  -4  11   2      848.86      856.26     14.86 o
  -3  11   2      253.70      246.19      8.34 o
  -2  11   2     2096.87     2232.86     31.03 o
  -1  11   2     2142.35     2268.90     37.99 o
   0  11   2     1728.39     1608.11     25.20 o
   1  11   2      170.45      200.63      5.85 o
   2  11   2     1085.43     1026.73     16.35 o
   3  11   2      121.25      108.82      5.72 o
   4  11   2      224.04      224.02     10.96 o
   5  11   2      105.21      100.04     12.75 o
   6  11   2       23.39       31.82     11.72 o
   7  11   2        0.01      -17.28     23.74 o
  -7  12   2        3.94       38.31     36.47 o
  -6  12   2       14.35        8.86     14.62 o
  -5  12   2       52.07       31.63      8.95 o
  -4  12   2     1013.81     1014.58     18.58 o
  -3  12   2        7.98       -1.60      4.07 o
  -2  12   2     5166.27     4916.21     65.46 o
  -1  12   2     1149.58     1151.10     21.13 o
   0  12   2       15.50       25.83      4.02 o
   1  12   2        8.21        0.17      6.90 o
   2  12   2     1114.77     1045.83     16.81 o
   3  12   2      505.87      505.02     11.52 o
   4  12   2     2463.64     2510.84     44.44 o
   5  12   2        0.70      -18.17     18.17 o
   6  12   2      302.94      309.34     15.45 o
   7  12   2        1.80       17.92     19.15 o
  -7  13   2       13.56       11.17     29.36 o
  -6  13   2       22.98       29.60     19.50 o
  -5  13   2       54.43       51.66      9.21 o
  -4  13   2      518.94      520.60     12.98 o
  -3  13   2     1216.87     1187.75     18.67 o
  -2  13   2     1929.36     1946.37     30.81 o
  -1  13   2     2477.31     2685.97     45.79 o
   0  13   2    10861.10    11380.54    162.87 o
   1  13   2      470.29      523.35     11.50 o
   2  13   2     1815.87     1885.21     27.41 o
   3  13   2      275.14      302.15      9.50 o
   4  13   2       43.89       53.39      8.04 o
   5  13   2        3.76       -8.13     11.28 o
   6  13   2        8.53        2.60     11.03 o
   7  13   2        1.98        7.75     18.37 o
  -7  14   2        0.61       14.52     17.45 o
  -6  14   2       30.07       15.47     29.13 o
  -5  14   2       15.95       14.18      9.78 o
  -4  14   2        6.29        4.67      7.02 o
  -3  14   2       14.07       10.34      4.91 o
  -2  14   2     3258.51     3158.94     47.76 o
  -1  14   2       43.95       24.15      5.12 o
   0  14   2     1893.71     2103.35     32.83 o
   1  14   2      217.91      200.01     11.06 o
   2  14   2      325.60      342.49     10.81 o
   3  14   2        9.91       -5.12      5.12 o
   4  14   2      101.74       99.98      9.24 o
   5  14   2       39.40       47.18     14.20 o
   6  14   2       10.83       24.33     12.03 o
   7  14   2        1.96       -6.67     30.05 o
  -7  15   2        0.62       -3.34     17.88 o
  -6  15   2        8.70       10.97     18.01 o
  -5  15   2      215.57      216.65     13.13 o
  -4  15   2       98.85      117.00      8.17 o
  -3  15   2      584.78      631.16     12.77 o
  -2  15   2      499.02      505.67     13.25 o
  -1  15   2      636.84      604.78     14.06 o
   0  15   2     2904.75     3136.84     52.24 o
   1  15   2     1684.31     1602.44     28.71 o
   2  15   2     1835.86     1799.44     29.42 o
   3  15   2       91.90       82.99      7.93 o
   4  15   2        5.63        2.03      6.92 o
   5  15   2      107.54      118.23     12.54 o
   6  15   2       47.11       37.08     12.83 o
   7  15   2        1.70       15.28     19.73 o
  -7  16   2        5.58       25.96     19.11 o
  -6  16   2        5.77        4.03     11.22 o
  -5  16   2        5.85       -8.16      8.16 o
  -4  16   2      196.38      211.89     19.30 o
  -3  16   2     1385.95     1380.25     24.04 o
  -2  16   2      286.18      309.15     10.32 o
  -1  16   2     2008.36     1854.93     32.83 o
   0  16   2      914.97      977.71     20.10 o
   1  16   2        6.99        9.42      5.43 o
   2  16   2       76.06       82.50      6.69 o
   3  16   2     2488.52     2539.25     36.67 o
   4  16   2      107.14      102.78      8.39 o
   5  16   2      151.34      196.11     20.23 o
   6  16   2       42.01       46.40     13.24 o
  -7  17   2        7.95       15.46     19.20 o
  -6  17   2       74.53       62.80     10.20 o
  -5  17   2      272.65      279.97     12.36 o
  -4  17   2       99.12      118.73      9.61 o
  -3  17   2      321.54      310.64     10.13 o
  -2  17   2      733.42      693.83     26.12 o
  -1  17   2       39.75       44.27      8.38 o
   0  17   2     2173.48     2225.65     38.85 o
   1  17   2      152.01      111.13      7.03 o
   2  17   2     1240.47     1188.97     22.03 o
   3  17   2        9.70       11.57      6.15 o
   4  17   2      224.23      204.41     11.47 o
   5  17   2       23.63       32.50     10.40 o
   6  17   2        8.13       19.66     14.32 o
  -6  18   2        1.98      -10.34     10.34 o
  -5  18   2       11.94       11.91     11.73 o
  -4  18   2       16.63        7.78      8.74 o
  -3  18   2       17.56       20.82      6.75 o
  -2  18   2       76.38       76.51      7.53 o
  -1  18   2      475.42      512.67     20.30 o
   0  18   2        1.97       -6.32      6.32 o
   1  18   2      125.37      137.92      7.77 o
   2  18   2      356.56      321.67     12.69 o
   3  18   2       30.18       23.70      6.58 o
   4  18   2      135.83      131.99      9.43 o
   5  18   2       60.95       50.90     10.82 o
   6  18   2       55.02       51.46     11.85 o
  -6  19   2        7.18        0.24     15.62 o
  -5  19   2       18.72       10.29     11.94 o
  -4  19   2       13.85       15.52      8.91 o
  -3  19   2        8.27        6.85      7.07 o
  -2  19   2       27.31       17.83      6.99 o
  -1  19   2     1278.32     1194.02     24.02 o
   0  19   2     1954.32     1994.93     35.90 o
   1  19   2     5989.02     6428.45     94.64 o
   2  19   2      319.31      310.88     10.81 o
   3  19   2      813.10      818.01     18.44 o
   4  19   2      434.36      445.49     14.33 o
   5  19   2        0.34       -0.59     10.51 o
   6  19   2       25.58       33.54     12.40 o
  -6  20   2       81.02      103.93     14.38 o
  -5  20   2      354.04      339.39     21.06 o
  -4  20   2        6.14        2.97      9.30 o
  -3  20   2     1295.51     1288.08     36.99 o
  -2  20   2       45.31       38.73      7.71 o
  -1  20   2     1051.19     1052.06     22.04 o
   0  20   2       28.87       20.92      7.33 o
   1  20   2      241.16      248.78     10.75 o
   2  20   2      241.12      254.79     10.50 o
   3  20   2     1376.17     1450.76     30.61 o
   4  20   2      149.53      167.89     13.33 o
   5  20   2      301.12      317.47     15.79 o
   6  20   2        0.14       -5.76     12.23 o
  -6  21   2        0.89      -13.71     13.71 o
  -5  21   2       82.15       77.35     13.89 o
  -4  21   2      101.66      117.37     11.31 o
  -3  21   2      117.23       94.65      9.10 o
  -2  21   2      238.34      245.49     15.63 o
  -1  21   2      170.23      139.33      9.25 o
   0  21   2       52.55       49.37      8.07 o
   1  21   2      719.45      759.42     18.96 o
   2  21   2        0.82       -2.62      7.32 o
   3  21   2      807.39      817.41     18.95 o
   4  21   2       37.97       39.27     10.66 o
   5  21   2       10.22       24.96     11.77 o
   6  21   2       18.83       15.78     13.06 o
  -6  22   2        4.01       12.37     14.72 o
  -5  22   2        1.68        0.41     13.52 o
  -4  22   2       21.65       -2.54     13.98 o
  -3  22   2      133.17      134.48     10.21 o
  -2  22   2     1635.06     1644.65     31.71 o
  -1  22   2      307.17      318.38     12.42 o
   0  22   2        2.11        0.48      7.92 o
   1  22   2       12.50       -4.39      8.07 o
   2  22   2      573.40      624.27     16.94 o
   3  22   2      736.66      685.19     17.69 o
   4  22   2      175.78      187.20     13.20 o
   5  22   2       17.87       22.10     12.54 o
   6  22   2        0.51        0.54     15.01 o
  -6  23   2       61.09       67.60     16.08 o
  -5  23   2        0.09        1.95     13.78 o
  -4  23   2      477.51      465.19     20.49 o
  -3  23   2      307.95      324.48     13.97 o
  -2  23   2        0.22       19.63      8.70 o
  -1  23   2      909.74      910.56     21.34 o
   0  23   2     1423.57     1448.84     29.10 o
   1  23   2      908.44      885.45     21.50 o
   2  23   2      938.19      990.33     21.75 o
   3  23   2       40.79       47.98     10.95 o
   4  23   2       83.53       81.49     15.72 o
   5  23   2        5.38        5.83     14.67 o
   6  23   2       40.62       28.29     23.47 o
  -6  24   2       11.43       15.91     16.31 o
  -5  24   2      294.53      304.38     19.19 o
  -4  24   2       45.37       46.94     14.41 o
  -3  24   2      205.29      221.32     12.57 o
  -2  24   2     1548.63     1471.38     34.30 o
  -1  24   2      141.31      132.36     10.30 o
   0  24   2      168.07      177.59     12.25 o
   1  24   2        0.38       -8.61      8.61 o
   2  24   2      660.16      696.60     18.47 o
   3  24   2       19.37        5.46      9.19 o
   4  24   2       20.14       38.57     14.10 o
   5  24   2       98.17       66.89     15.75 o
   6  24   2        3.99        2.40     15.69 o
  -6  25   2       42.64       42.13     27.88 o
  -5  25   2        7.25       17.77     15.61 o
  -4  25   2      189.52      162.83     18.32 o
  -3  25   2       55.35       66.09     12.31 o
  -2  25   2      271.67      267.70     13.14 o
  -1  25   2      783.91      730.90     19.89 o
   0  25   2       31.21       26.80      9.35 o
   1  25   2      793.69      776.91     20.58 o
   2  25   2       10.18       -0.87      9.53 o
   3  25   2       15.23       26.44      9.98 o
   4  25   2        3.56        2.01     14.24 o
   5  25   2        3.03      -10.18     16.28 o
  -5  26   2       39.09       27.45     15.90 o
  -4  26   2      147.63      141.98     18.41 o
  -3  26   2        0.02      -10.90     11.48 o
  -2  26   2       68.31       94.73     11.10 o
  -1  26   2       36.65       13.70      9.56 o
   0  26   2      189.16      196.16     12.12 o
   1  26   2     1051.15     1072.20     25.35 o
   2  26   2      104.96      120.66     11.79 o
   3  26   2      686.62      722.30     40.53 o
   4  26   2      287.58      261.52     19.13 o
   5  26   2       36.45       42.77     16.92 o
  -5  27   2       81.37       71.85     19.75 o
  -4  27   2       14.17       28.80     17.01 o
  -3  27   2      240.05      254.53     16.76 o
  -2  27   2      541.96      468.04     16.77 o
  -1  27   2       18.12       13.69     10.13 o
   0  27   2      797.87      819.29     24.96 o
   1  27   2       81.13       89.51     11.08 o
   2  27   2      998.08      973.33     24.42 o
   3  27   2        4.04       14.54     11.78 o
   4  27   2       27.09       16.34     15.65 o
   5  27   2       44.50       48.01     26.42 o
  -5  28   2      129.65      142.32     21.34 o
  -4  28   2      150.19      125.50     28.90 o
  -3  28   2        9.56       10.70     13.16 o
  -2  28   2       70.26       78.13     11.51 o
  -1  28   2       94.62      107.87     11.57 o
   0  28   2        2.59       14.74     10.38 o
   1  28   2        9.37        9.15     10.91 o
   2  28   2      115.45      122.00     12.37 o
   3  28   2       10.99       -0.60     12.87 o
   4  28   2       66.77       37.55     16.85 o
   5  28   2        3.17      -11.55     17.41 o
  -5  29   2        3.22      -19.78     24.43 o
  -4  29   2        2.13       -5.96     18.35 o
  -3  29   2       82.20       91.42     15.09 o
  -2  29   2        9.07        1.93     11.39 o
  -1  29   2       95.85       64.21     11.51 o
   0  29   2       76.79       72.68     11.63 o
   1  29   2       80.03       90.88     12.31 o
   2  29   2       10.67       -2.15     10.94 o
   3  29   2       54.64       39.54     14.26 o
   4  29   2       83.85       77.93     17.79 o
   5  29   2        0.75      -17.23     17.23 o
  -5  30   2       16.90        5.05     22.71 o
  -4  30   2       51.14       46.98     19.45 o
  -3  30   2      427.12      434.15     20.85 o
  -2  30   2       19.62       31.73     12.10 o
  -1  30   2      267.34      272.78     28.38 o
   0  30   2       11.06       16.56     11.64 o
   1  30   2        6.40        3.23     11.41 o
   2  30   2       37.20       36.47     11.98 o
   3  30   2      213.29      194.30     17.34 o
   4  30   2        3.84       -2.24     17.11 o
  -4  31   2       46.36       66.74     19.65 o
  -3  31   2       87.94      114.67     16.24 o
  -2  31   2      269.72      284.95     15.96 o
  -1  31   2       72.58       52.01     12.58 o
   0  31   2       81.93       68.26     12.59 o
   1  31   2      366.38      347.07     23.15 o
   2  31   2        1.50      -12.01     12.01 o
   3  31   2       42.00       42.00     15.63 o
   4  31   2       63.19       35.22     18.82 o
  -4  32   2      115.74       92.85     21.06 o
  -3  32   2       17.78       -4.95     22.58 o
  -2  32   2       32.51       30.47     12.70 o
  -1  32   2       34.29       43.12     12.84 o
   0  32   2       14.91        4.87     11.87 o
   1  32   2        0.00       -3.77     12.43 o
   2  32   2        7.40        5.69     12.44 o
   3  32   2        8.49        1.02     15.21 o
   4  32   2        0.05      -21.01     28.56 o
  -4  33   2        3.24        6.57     36.82 o
  -3  33   2        7.10       36.22     19.90 o
  -2  33   2        5.74       22.21     13.19 o
  -1  33   2       21.83       16.41     12.77 o
   0  33   2      177.23      190.82     14.85 o
   1  33   2      117.65      137.03     14.50 o
   2  33   2        1.43       20.02     13.15 o
   3  33   2       32.79       56.05     16.64 o
   4  33   2       16.76       -6.51     23.86 o
  -4  34   2        7.53       30.60     21.45 o
  -3  34   2      503.37      437.05     23.08 o
  -2  34   2       88.91       99.57     19.63 o
  -1  34   2      242.12      235.14     23.11 o
   0  34   2        0.24       12.54     12.94 o
   1  34   2        5.42        3.26     13.59 o
   2  34   2      272.88      269.76     17.16 o
   3  34   2       78.21       81.03     21.91 o
  -3  35   2        0.77       10.15     17.06 o
  -2  35   2       85.46       88.86     17.56 o
  -1  35   2      199.83      202.37     16.14 o
   0  35   2       27.55       28.29     13.77 o
   1  35   2       98.12       98.07     14.90 o
   2  35   2        6.17       -6.48     16.16 o
   3  35   2       80.36       49.56     18.07 o
  -3  36   2       11.85       13.28     17.92 o
  -2  36   2        1.37        6.79     16.85 o
  -1  36   2        3.52       15.40     14.42 o
   0  36   2        3.62       18.93     13.95 o
   1  36   2       12.38        7.37     13.97 o
   2  36   2       16.24       23.71     17.67 o
   3  36   2       13.17       10.71     17.88 o
  -3  37   2       56.80       45.60     18.89 o
  -2  37   2        0.91       13.04     16.55 o
  -1  37   2       16.98       12.02     14.58 o
   0  37   2      124.70      146.58     20.20 o
   1  37   2        1.82      -13.95     19.93 o
   2  37   2      120.67      113.97     20.01 o
  -2  38   2      104.67      109.35     19.58 o
  -1  38   2        5.35       -6.24     25.86 o
   0  38   2       76.14       96.55     16.28 o
   1  38   2        1.96        4.74     14.91 o
   2  38   2        4.35       -4.56     18.44 o
  -1  39   2        6.55       -5.62     15.91 o
   0  39   2        1.69      -13.67     15.44 o
   1  39   2        0.04       -9.72     15.58 o
   0  40   2       28.40       20.65     16.38 o
  -7   0   3        4.88        7.57     30.28 o
  -5   0   3       81.35       82.22      9.21 o
  -3   0   3     1219.81     1206.15     21.19 o
  -1   0   3      791.75      779.96     11.70 o
   1   0   3     7622.38     8130.07    128.26 o
   3   0   3     2150.24     2162.26     41.89 o
   5   0   3       28.02       30.74     14.22 o
   7   0   3        8.84       -6.19     32.80 o
  -7   1   3       20.43       34.09     25.23 o
  -6   1   3      136.85      162.92     20.68 o
  -5   1   3       15.34       15.03      6.82 o
  -4   1   3        0.21       -0.07      3.33 o
  -3   1   3      476.96      486.00      8.32 o
  -2   1   3      574.89      562.51      7.17 o
  -1   1   3     2418.02     2341.14     24.54 o
   0   1   3     5517.79     5677.09     74.23 o
   1   1   3     4264.87     4245.10     51.36 o
   2   1   3     6382.58     6564.79     78.77 o
   3   1   3       74.59       64.35      4.11 o
   4   1   3        0.72       -3.58      3.58 o
   5   1   3      166.49      172.37     10.23 o
   6   1   3        0.62       -4.47      9.74 o
   7   1   3        0.95        0.77     24.54 o
  -7   2   3        7.28       -3.04     21.23 o
  -6   2   3        0.31        6.27      8.93 o
  -5   2   3      271.36      243.05      8.91 o
  -4   2   3      211.92      192.76      5.72 o
  -3   2   3     1741.16     1636.85     21.29 o
  -2   2   3      202.90      180.08      3.88 o
  -1   2   3      817.79      730.88      9.76 o
   0   2   3      547.68      549.90      9.95 o
   1   2   3      977.39      872.71     28.46 o
   2   2   3     5968.33     6256.39     81.11 o
   3   2   3     2022.78     1938.66     26.92 o
   4   2   3      451.57      423.42     15.39 o
   5   2   3      240.80      226.88     12.11 o
   6   2   3        3.30      -10.76     10.76 o
   7   2   3        7.79        9.15     22.79 o
  -7   3   3      124.90      129.05     24.33 o
  -6   3   3       87.87       92.97     10.39 o
  -5   3   3       39.37       36.33      6.26 o
  -4   3   3        4.00       12.72      4.22 o
  -3   3   3       23.41       21.09      4.29 o
  -2   3   3       38.32       38.40      2.49 o
  -1   3   3     1368.88     1284.90     15.76 o
   0   3   3     6185.61     6070.43     87.01 o
   1   3   3      609.59      544.41     17.48 o
   2   3   3      416.11      376.50     13.10 o
   3   3   3      217.11      202.84      8.39 o
   4   3   3      631.57      698.30     16.59 o
   5   3   3       45.58       35.11     11.08 o
   6   3   3       14.22       -0.63      8.50 o
   7   3   3        0.91      -21.97     21.97 o
  -7   4   3        2.06       25.34     22.27 o
  -6   4   3       71.78       84.18     12.22 o
  -5   4   3       80.47       84.27      6.91 o
  -4   4   3      440.43      459.99      9.76 o
  -3   4   3      380.97      420.46      8.74 o
  -2   4   3     3130.97     3090.63     34.02 o
  -1   4   3       60.23       66.00      3.02 o
   0   4   3     2215.51     2195.05     27.91 o
   1   4   3     1749.77     1759.18     29.73 o
   2   4   3      252.02      186.52      5.92 o
   3   4   3      645.57      664.25     11.62 o
   4   4   3      633.40      662.66     18.19 o
   5   4   3       21.57       -3.54      9.14 o
   6   4   3       20.11        8.75     10.24 o
   7   4   3       14.23       42.43     38.88 o
  -7   5   3        1.38       13.99     26.38 o
  -6   5   3       95.71       82.74     11.52 o
  -5   5   3      151.33      168.46      8.17 o
  -4   5   3      532.45      556.22     11.91 o
  -3   5   3      878.62      925.27     16.31 o
  -2   5   3     4402.78     4473.98     51.45 o
  -1   5   3        8.28       10.05      2.96 o
   0   5   3    22158.45    22938.79    717.07 o
   1   5   3     2526.56     2655.35     39.52 o
   2   5   3     2456.19     2389.86     33.00 o
   3   5   3      128.82      127.78      6.48 o
   4   5   3     1048.83      999.25     15.05 o
   5   5   3      102.51       81.51     16.47 o
   6   5   3        2.90        0.17     10.52 o
   7   5   3        0.06      -33.49     33.49 o
  -7   6   3        7.35        9.19     20.99 o
  -6   6   3        4.93       17.87     10.90 o
  -5   6   3      136.68      130.40      7.87 o
  -4   6   3      495.25      497.05     13.12 o
  -3   6   3     1686.77     1759.38     22.74 o
  -2   6   3     1205.42     1103.26     13.49 o
  -1   6   3     3854.79     3897.73     48.10 o
   0   6   3       10.40       13.58      3.01 o
   1   6   3       13.44        0.15      4.11 o
   2   6   3     7054.21     7505.77     98.45 o
   3   6   3      339.18      355.42      8.91 o
   4   6   3     2233.18     2230.62     31.62 o
   5   6   3        0.89        7.30      9.74 o
   6   6   3       27.28       14.22     12.17 o
   7   6   3       16.20        5.96     36.01 o
  -7   7   3        5.92       26.01     21.67 o
  -6   7   3       50.05       44.22     11.66 o
  -5   7   3       91.31       94.77      8.21 o
  -4   7   3      195.06      228.08      8.34 o
  -3   7   3       20.58       19.15      3.26 o
  -2   7   3     3537.84     3639.57     42.36 o
  -1   7   3     1392.50     1428.32     19.79 o
   0   7   3      917.91      879.76     12.51 o
   1   7   3     1711.23     1904.70     26.84 o
   2   7   3      489.18      572.60     11.98 o
   3   7   3      620.99      618.55     11.75 o
   4   7   3      291.97      323.81      9.60 o
   5   7   3      168.49      141.86     11.54 o
   6   7   3       85.45       72.49     11.62 o
   7   7   3        2.52      -12.39     35.33 o
  -7   8   3        0.03       26.77     35.90 o
  -6   8   3        8.76       16.81     11.93 o
  -5   8   3      252.85      245.13     15.50 o
  -4   8   3      914.93      915.76     15.07 o
  -3   8   3     1124.65     1109.12     24.60 o
  -2   8   3      342.50      376.54      8.23 o
  -1   8   3     2457.52     2526.03     34.67 o
   0   8   3     4790.39     5044.54     62.50 o
   1   8   3      201.63      225.53      9.34 o
   2   8   3     7290.75     7621.85    109.97 o
   3   8   3      354.75      372.27      9.22 o
   4   8   3      410.36      409.36     10.89 o
   5   8   3      277.09      251.48     13.24 o
   6   8   3        0.68       18.32     10.96 o
   7   8   3       20.74       17.98     17.64 o
  -7   9   3        9.08       30.80     21.98 o
  -6   9   3        1.03       -8.36     11.68 o
  -5   9   3      316.79      344.62     13.99 o
  -4   9   3        2.08        4.39      3.37 o
  -3   9   3       23.16       31.52      4.88 o
  -2   9   3      482.55      633.82     17.90 o
  -1   9   3     3168.27     3167.60     43.18 o
   0   9   3     5900.93     6126.47     75.69 o
   1   9   3     3657.87     3679.00     49.89 o
   2   9   3     4193.32     4265.07     62.99 o
   3   9   3      137.44      147.08      6.13 o
   4   9   3       11.99        5.36      6.99 o
   5   9   3        4.07       -7.32     10.98 o
   6   9   3      108.84       89.07     12.22 o
   7   9   3        5.38       20.69     19.73 o
  -7  10   3        4.28       20.56     25.46 o
  -6  10   3       66.61       68.03     13.16 o
  -5  10   3      149.64      141.62     10.28 o
  -4  10   3     1489.51     1484.84     22.44 o
  -3  10   3     1331.88     1411.24     37.21 o
  -2  10   3    12065.14    12381.75    171.35 o
  -1  10   3      143.73      129.28      4.93 o
   0  10   3       12.22       16.40      3.08 o
   1  10   3     2018.61     2034.19     26.94 o
   2  10   3       15.23        5.68      4.32 o
   3  10   3      236.43      252.32     11.74 o
   4  10   3        4.81       -7.07      7.07 o
   5  10   3      103.49      101.35     11.59 o
   6  10   3       55.69       55.47     12.14 o
   7  10   3       32.93       74.23     23.51 o
  -7  11   3        0.23       16.18     23.03 o
  -6  11   3       12.89       34.10     15.04 o
  -5  11   3        3.09        4.59      8.77 o
  -4  11   3      204.75      226.35      8.03 o
  -3  11   3       17.73       18.03      4.47 o
  -2  11   3     1874.52     1766.30     50.19 o
  -1  11   3     1851.56     1680.65     26.44 o
   0  11   3     1701.97     1917.11     25.50 o
   1  11   3      651.74      629.17     10.84 o
   2  11   3      167.58      190.66      6.46 o
   3  11   3      140.41      151.56      7.40 o
   4  11   3      548.83      479.82     14.93 o
   5  11   3      606.34      610.08     21.14 o
   6  11   3        0.99       -2.80     11.50 o
   7  11   3        1.01       30.49     19.33 o
  -7  12   3        5.16       57.58     36.70 o
  -6  12   3       61.27       70.65     16.79 o
  -5  12   3      106.41       90.91     10.30 o
  -4  12   3      226.17      228.40      9.51 o
  -3  12   3     3417.78     3263.24     44.68 o
  -2  12   3       37.70       28.16      5.53 o
  -1  12   3     2145.99     2263.83     34.68 o
   0  12   3      175.86      223.49     10.53 o
   1  12   3     1072.51     1037.25     18.35 o
   2  12   3      203.53      223.28      7.11 o
   3  12   3     1872.53     1876.23     31.61 o
   4  12   3        1.20       -4.05      7.74 o
   5  12   3      213.69      248.76     14.66 o
   6  12   3        1.55       21.55     12.31 o
   7  12   3        8.65       41.08     19.62 o
  -7  13   3        5.58       -1.35     17.27 o
  -6  13   3       47.30       70.63     40.14 o
  -5  13   3       11.60       13.86      9.75 o
  -4  13   3        5.52        0.44      6.91 o
  -3  13   3       49.16       62.54      5.46 o
  -2  13   3      568.63      535.99     13.96 o
  -1  13   3     2378.70     2242.35     39.81 o
   0  13   3      209.86      240.35      6.93 o
   1  13   3     3369.53     3390.98     51.02 o
   2  13   3      298.01      287.90      8.31 o
   3  13   3      233.58      243.13      8.45 o
   4  13   3      359.00      361.68     12.94 o
   5  13   3        5.78        9.73     16.19 o
   6  13   3       22.53       36.05     13.23 o
  -7  14   3        0.72        2.58     40.26 o
  -6  14   3        1.09       11.74     17.05 o
  -5  14   3       54.43       65.90     13.80 o
  -4  14   3      137.50      123.75      8.93 o
  -3  14   3       18.26       23.21      5.91 o
  -2  14   3      425.73      379.64     11.66 o
  -1  14   3        2.39        0.85      5.67 o
   0  14   3       69.76       89.92      5.13 o
   1  14   3     2021.56     2126.07     33.60 o
   2  14   3      324.66      303.67      8.75 o
   3  14   3      539.29      525.71     12.11 o
   4  14   3      287.76      260.22     10.28 o
   5  14   3       22.59        0.65     11.23 o
   6  14   3       36.60       45.00     13.24 o
  -7  15   3        3.15       10.15     20.99 o
  -6  15   3      148.13      174.19     15.70 o
  -5  15   3      118.49      113.27     11.87 o
  -4  15   3        2.66       -2.70      7.67 o
  -3  15   3      704.92      665.73     15.10 o
  -2  15   3      139.76      135.22      7.83 o
  -1  15   3     1182.08     1177.39     20.59 o
   0  15   3     2629.35     2709.82     38.24 o
   1  15   3      262.11      264.88      8.79 o
   2  15   3      155.34      145.38      6.94 o
   3  15   3      188.44      210.03     10.00 o
   4  15   3        2.41        0.76      7.77 o
   5  15   3       27.81       30.96     12.22 o
   6  15   3        4.91       -0.23     14.00 o
  -7  16   3       41.53       50.69     19.55 o
  -6  16   3        0.02       -3.62     13.34 o
  -5  16   3       78.30       75.60     11.99 o
  -4  16   3     1164.09     1116.10     24.51 o
  -3  16   3      357.59      345.14     10.85 o
  -2  16   3      862.61      820.87     19.67 o
  -1  16   3        2.24       -4.98      4.98 o
   0  16   3      489.56      521.14     12.27 o
   1  16   3      260.28      264.42      9.24 o
   2  16   3      506.48      520.58     13.69 o
   3  16   3      968.20      990.13     18.13 o
   4  16   3      386.75      350.37     12.60 o
   5  16   3       43.84       49.20     10.61 o
   6  16   3       32.83       28.92     11.52 o
  -6  17   3       37.72       50.82     12.85 o
  -5  17   3        6.90        4.82     11.40 o
  -4  17   3       62.56       97.59      9.84 o
  -3  17   3       64.11       65.72      7.34 o
  -2  17   3      672.24      714.86     17.17 o
  -1  17   3     1392.04     1372.96     30.39 o
   0  17   3       66.09       35.58      6.08 o
   1  17   3     1270.59     1285.42     22.81 o
   2  17   3      139.32      136.86     12.35 o
   3  17   3     1128.93     1187.76     20.81 o
   4  17   3      353.22      359.17     12.65 o
   5  17   3        0.05        4.23     10.64 o
   6  17   3       22.66       27.53     11.97 o
  -6  18   3       16.50       10.33     13.00 o
  -5  18   3       74.30       82.21     12.87 o
  -4  18   3      246.89      259.47     12.55 o
  -3  18   3       72.48       68.23      9.40 o
  -2  18   3      621.60      670.61     16.82 o
  -1  18   3       20.27        0.84      6.59 o
   0  18   3      157.20      129.70      7.38 o
   1  18   3        0.30       -6.81      6.81 o
   2  18   3      585.72      605.18     15.15 o
   3  18   3       37.53       32.30      7.20 o
   4  18   3      138.57      142.84     10.28 o
   5  18   3       31.34       46.00     11.14 o
   6  18   3       56.04       69.63     12.76 o
  -6  19   3       83.67       88.22     14.39 o
  -5  19   3      198.43      212.42     15.52 o
  -4  19   3       32.80       34.05      9.64 o
  -3  19   3      182.10      150.38      9.46 o
  -2  19   3     1270.27     1219.21     24.99 o
  -1  19   3       42.72       27.51      7.50 o
   0  19   3     5161.67     5361.02     79.36 o
   1  19   3       55.75       55.91      7.63 o
   2  19   3     1006.11      997.01     20.35 o
   3  19   3        7.48        7.07      7.32 o
   4  19   3       19.62       20.33      9.24 o
   5  19   3       11.36       17.52     11.54 o
   6  19   3        0.80       -2.89     12.65 o
  -6  20   3       89.78       91.02     16.72 o
  -5  20   3      105.43      146.56     14.95 o
  -4  20   3      768.55      804.98     28.37 o
  -3  20   3       12.32       11.16      7.96 o
  -2  20   3     2804.43     2752.16     48.14 o
  -1  20   3       59.37       59.04      8.20 o
   0  20   3      782.35      843.28     17.59 o
   1  20   3      225.62      211.79      9.85 o
   2  20   3      631.06      622.83     17.48 o
   3  20   3      686.26      688.54     19.60 o
   4  20   3      114.73      121.29     10.61 o
   5  20   3        2.40       -6.57     13.41 o
   6  20   3       68.63       78.06     13.92 o
  -6  21   3        4.38       19.04     14.21 o
  -5  21   3       29.49       23.19     14.33 o
  -4  21   3       36.16       13.64     12.75 o
  -3  21   3      112.80      105.65      9.78 o
  -2  21   3       12.76       11.38      9.14 o
  -1  21   3        1.49       -1.43      7.78 o
   0  21   3     1540.95     1555.90     27.38 o
   1  21   3       59.53       80.36      9.80 o
   2  21   3       30.10       26.43      8.24 o
   3  21   3      495.73      495.49     19.11 o
   4  21   3      138.22      141.35     12.67 o
   5  21   3      279.66      326.62     17.95 o
   6  21   3       19.62       34.23     13.99 o
  -6  22   3       58.32       66.81     15.78 o
  -5  22   3       38.93       40.21     14.58 o
  -4  22   3      126.81      117.91     16.35 o
  -3  22   3      384.38      394.45     16.06 o
  -2  22   3      642.95      633.40     18.25 o
  -1  22   3      459.20      456.10     15.55 o
   0  22   3      255.62      226.86     11.70 o
   1  22   3       90.44       98.20      9.74 o
   2  22   3      422.25      396.94     13.42 o
   3  22   3       68.67       71.21      9.90 o
   4  22   3      136.98      119.08     15.09 o
   5  22   3        4.67        9.54     12.78 o
   6  22   3        6.03       14.41     15.00 o
  -6  23   3        1.33      -14.96     14.96 o
  -5  23   3      155.66      167.05     17.23 o
  -4  23   3      278.95      273.86     19.81 o
  -3  23   3       16.82       31.76      9.55 o
  -2  23   3     1214.60     1137.93     25.42 o
  -1  23   3     2013.02     1899.48     36.09 o
   0  23   3      161.79      168.72     10.98 o
   1  23   3     1902.37     1990.28     37.73 o
   2  23   3      446.20      455.38     22.30 o
   3  23   3        0.93       -4.76      9.69 o
   4  23   3        3.26       26.07     14.96 o
   5  23   3       45.07       54.93     16.05 o
  -6  24   3       24.97       18.44     16.35 o
  -5  24   3       58.81       65.26     16.04 o
  -4  24   3       98.20      111.75     18.35 o
  -3  24   3      438.76      414.65     17.83 o
  -2  24   3      131.12      134.86     10.79 o
  -1  24   3      287.19      277.07     12.67 o
   0  24   3       12.18       20.54      9.30 o
   1  24   3       67.66       87.95     10.66 o
   2  24   3       81.36       84.95     10.11 o
   3  24   3       53.80       55.22     10.24 o
   4  24   3      483.59      462.01     22.15 o
   5  24   3       11.74       18.94     15.91 o
  -6  25   3        0.36      -26.15     26.15 o
  -5  25   3        0.69       -2.30     16.81 o
  -4  25   3      138.56      153.67     18.06 o
  -3  25   3      164.50      136.43     13.94 o
  -2  25   3      123.87      135.08     11.05 o
  -1  25   3      756.16      808.82     21.49 o
   0  25   3       61.88       61.81     10.79 o
   1  25   3        5.94       -8.00      9.55 o
   2  25   3      654.76      671.60     27.94 o
   3  25   3       88.29      103.43     17.22 o
   4  25   3      216.96      226.23     20.83 o
   5  25   3       59.53       53.23     20.93 o
  -5  26   3      155.77      169.16     22.82 o
  -4  26   3       21.76       12.78     16.33 o
  -3  26   3      403.75      413.57     19.05 o
  -2  26   3       61.75       82.38     15.74 o
  -1  26   3       78.11       99.29     11.11 o
   0  26   3       67.81       63.54     10.81 o
   1  26   3      110.19      110.02     11.44 o
   2  26   3      111.62      100.90     11.44 o
   3  26   3      333.50      335.07     16.81 o
   4  26   3       36.16       39.43     16.15 o
   5  26   3       45.96       35.50     21.91 o
  -5  27   3      111.97      130.09     19.99 o
  -4  27   3      240.11      243.83     36.93 o
  -3  27   3       17.00       23.30     13.31 o
  -2  27   3      113.78       90.10     11.25 o
  -1  27   3      160.61      168.58     12.61 o
   0  27   3        1.19       -7.81     10.12 o
   1  27   3      734.76      790.96     28.41 o
   2  27   3      112.26      103.01     12.11 o
   3  27   3       67.18       64.55     13.50 o
   4  27   3       90.77      117.70     17.78 o
   5  27   3        0.94       -9.76     21.76 o
  -5  28   3        2.05      -12.66     18.19 o
  -4  28   3        1.31      -12.87     17.11 o
  -3  28   3       67.79       48.04     14.41 o
  -2  28   3       73.60       94.50     16.16 o
  -1  28   3       12.98       11.11     10.86 o
   0  28   3       57.60       53.33     11.26 o
   1  28   3      292.24      289.07     14.80 o
   2  28   3        5.23      -10.99     10.99 o
   3  28   3       24.84        7.23     12.98 o
   4  28   3        9.03        5.21     18.85 o
   5  28   3        4.72       27.34     18.66 o
  -5  29   3       12.02       -6.28     18.83 o
  -4  29   3       56.13       49.06     31.88 o
  -3  29   3      129.42      131.99     17.00 o
  -2  29   3       13.26       20.15     11.19 o
  -1  29   3      105.81       99.67     12.53 o
   0  29   3      198.98      188.59     13.96 o
   1  29   3       35.21       43.30     11.78 o
   2  29   3        2.06      -11.55     11.55 o
   3  29   3        2.27       -1.73     13.20 o
   4  29   3       24.70       23.60     17.20 o
  -5  30   3       19.04        3.90     22.48 o
  -4  30   3      167.29      156.82     22.03 o
  -3  30   3       51.75       42.90     15.24 o
  -2  30   3      582.27      629.26     21.73 o
  -1  30   3      180.19      171.34     13.46 o
   0  30   3       41.35       52.16     12.53 o
   1  30   3       63.23       54.97     11.99 o
   2  30   3      242.12      253.54     15.96 o
   3  30   3        1.91        6.67     15.16 o
   4  30   3       55.87       72.05     29.84 o
  -4  31   3       29.15       33.91     19.82 o
  -3  31   3      127.29      122.51     17.79 o
  -2  31   3       29.40       41.88     12.73 o
  -1  31   3       95.39       80.99     23.21 o
   0  31   3      330.41      325.37     18.11 o
   1  31   3        7.01       -8.74     12.62 o
   2  31   3      186.47      207.26     15.06 o
   3  31   3      207.20      202.86     18.66 o
   4  31   3        0.53       -0.10     18.90 o
  -4  32   3        3.21      -11.46     20.33 o
  -3  32   3        5.40       13.59     15.91 o
  -2  32   3        2.96       31.60     13.23 o
  -1  32   3       66.91       70.95     13.13 o
   0  32   3       56.88       52.83     13.18 o
   1  32   3       28.87       37.62     12.75 o
   2  32   3       93.78       98.22     18.81 o
   3  32   3        0.27      -13.15     15.48 o
   4  32   3       40.35       43.04     19.49 o
  -4  33   3       49.08       49.84     24.09 o
  -3  33   3       60.77       46.85     16.33 o
  -2  33   3      181.18      189.11     15.94 o
  -1  33   3       58.32       79.25     14.27 o
   0  33   3      126.30      124.48     14.47 o
   1  33   3       13.66       10.26     17.75 o
   2  33   3       34.95       29.95     14.01 o
   3  33   3        1.09       -7.25     16.75 o
   4  33   3        3.57        1.38     30.51 o
  -3  34   3      173.96      142.02     18.94 o
  -2  34   3      143.43      161.62     18.62 o
  -1  34   3       26.55       33.51     14.50 o
   0  34   3        5.99        4.92     13.94 o
   1  34   3        0.71       -2.80     13.47 o
   2  34   3        3.43       25.13     15.88 o
   3  34   3       22.90       14.41     16.89 o
  -3  35   3        4.12        2.91     25.75 o
  -2  35   3       64.10       85.39     17.38 o
  -1  35   3       25.90       11.92     13.75 o
   0  35   3       59.62       76.71     14.82 o
   1  35   3        7.02        9.16     13.73 o
   2  35   3       52.09       69.10     18.11 o
   3  35   3       59.70       58.84     18.71 o
  -3  36   3        2.59       15.62     20.12 o
  -2  36   3       15.34       27.89     17.44 o
  -1  36   3        0.37        3.91     14.34 o
   0  36   3       21.39       32.17     14.78 o
   1  36   3       16.33       11.06     14.86 o
   2  36   3       12.95       18.42     17.48 o
  -2  37   3       93.57      106.43     18.91 o
  -1  37   3       97.62      110.17     16.37 o
   0  37   3        4.19        6.97     14.92 o
   1  37   3      117.24      142.76     16.96 o
   2  37   3        1.70      -18.03     18.03 o
  -2  38   3        5.95       15.80     21.40 o
  -1  38   3      148.23      150.87     17.35 o
   0  38   3        8.27        5.26     15.31 o
   1  38   3        8.62       11.82     16.03 o
  -1  39   3       33.72       27.06     16.85 o
   0  39   3       14.70       21.00     16.44 o
   1  39   3       10.59       19.73     35.10 o
  -6   0   4       68.61       69.85     11.51 o
  -4   0   4      919.37      971.10     19.54 o
  -2   0   4       19.54        7.76      4.58 o
   0   0   4    12181.91    12212.44    226.05 o
   2   0   4     2569.84     2239.41     44.01 o
   4   0   4       11.88        5.54      7.17 o
   6   0   4      193.94      228.16     22.14 o
  -7   1   4       79.79      123.97     23.11 o
  -6   1   4        9.35       11.04      7.47 o
  -5   1   4       85.05       95.55      7.97 o
  -4   1   4      255.19      293.33      7.76 o
  -3   1   4      151.32      136.78      4.11 o
  -2   1   4     5512.12     5431.63     55.71 o
  -1   1   4      570.62      576.90      8.52 o
   0   1   4     4090.53     4045.64     53.90 o
   1   1   4     1748.81     1909.12     29.22 o
   2   1   4      117.76      130.83      6.07 o
   3   1   4     1177.54     1097.47     18.93 o
   4   1   4      520.95      507.97     12.26 o
   5   1   4       20.85       -4.84     12.00 o
   6   1   4       40.57       44.26     14.22 o
   7   1   4        0.00       -9.54     23.24 o
  -7   2   4        2.35       37.68     21.23 o
  -6   2   4        1.57        3.97      7.51 o
  -5   2   4       64.64       72.17      8.12 o
  -4   2   4      194.92      191.70      6.52 o
  -3   2   4       69.28       80.60      6.13 o
  -2   2   4        1.78        1.26      3.62 o
  -1   2   4     1199.30     1169.94     17.34 o
   0   2   4       22.39        0.75      5.28 o
   1   2   4     1644.00     1653.28     28.73 o
   2   2   4     1190.69     1180.24     22.02 o
   3   2   4        6.00       -2.99      6.06 o
   4   2   4        3.16        5.62      6.01 o
   5   2   4        8.05        6.48      9.26 o
   6   2   4       10.87       21.27     11.31 o
   7   2   4       15.82       28.46     24.55 o
  -7   3   4        0.03        3.96     20.51 o
  -6   3   4        0.31       13.34     13.90 o
  -5   3   4      147.16      131.48      8.67 o
  -4   3   4      116.11      116.70      5.79 o
  -3   3   4     2120.73     2169.07     28.15 o
  -2   3   4      107.69       96.19      5.14 o
  -1   3   4     4158.59     4040.55     50.07 o
   0   3   4     7154.58     7323.05    105.14 o
   1   3   4      183.28      201.96     12.78 o
   2   3   4      165.80      206.56      9.60 o
   3   3   4      341.07      345.72     10.73 o
   4   3   4     1143.72     1131.47     21.98 o
   5   3   4      344.47      346.75     20.69 o
   6   3   4        9.86        3.96     11.48 o
   7   3   4       44.00       44.68     24.41 o
  -7   4   4        7.96       21.56     20.54 o
  -6   4   4       95.29       97.23     11.92 o
  -5   4   4      201.68      223.54     12.12 o
  -4   4   4       15.64       16.98      4.00 o
  -3   4   4     1204.28     1149.40     18.38 o
  -2   4   4      284.34      260.68      5.35 o
  -1   4   4       11.82        6.91      4.11 o
   0   4   4     1649.92     1580.74     24.90 o
   1   4   4     2285.32     2107.36     36.01 o
   2   4   4     5364.61     5506.00     88.57 o
   3   4   4     1160.69     1154.64     22.27 o
   4   4   4      274.96      275.11      9.28 o
   5   4   4       18.09       11.25     10.43 o
   6   4   4        0.11       -3.04      9.77 o
   7   4   4       16.29       12.16     33.03 o
  -7   5   4        2.85        9.86     31.43 o
  -6   5   4       38.45       45.10     11.83 o
  -5   5   4       61.43       56.11      7.82 o
  -4   5   4      511.98      490.04     11.63 o
  -3   5   4       36.78       34.43      3.92 o
  -2   5   4      806.67      798.46     12.09 o
  -1   5   4     1075.16      936.93     14.80 o
   0   5   4      238.25      222.43      7.77 o
   1   5   4     3307.89     3401.04     50.35 o
   2   5   4        1.84       -5.19      7.69 o
   3   5   4       28.64       44.88      5.72 o
   4   5   4        5.82       -2.08      7.89 o
   5   5   4       11.25       23.63     10.71 o
   6   5   4        2.40        3.82      9.98 o
   7   5   4        1.28       -0.82     18.09 o
  -7   6   4        0.47       48.17     33.26 o
  -6   6   4       30.00        5.95     14.87 o
  -5   6   4      148.50      152.31      9.36 o
  -4   6   4        0.78        3.98      4.11 o
  -3   6   4     1073.55     1077.24     21.38 o
  -2   6   4        3.75       -1.93      3.83 o
  -1   6   4      516.56      533.32     10.18 o
   0   6   4      288.34      290.88      7.00 o
   1   6   4      191.84      126.73      5.20 o
   2   6   4      264.98      276.68      8.65 o
   3   6   4      247.50      262.25      8.68 o
   4   6   4      410.47      391.87     13.45 o
   5   6   4       23.24       12.28     10.58 o
   6   6   4       12.19        5.94     11.72 o
   7   6   4        0.44        1.11     18.32 o
  -7   7   4        9.58        8.49     34.87 o
  -6   7   4       59.60       37.70     13.16 o
  -5   7   4        6.91        0.13      7.64 o
  -4   7   4        1.01        2.25      2.92 o
  -3   7   4     1220.04     1148.46     21.05 o
  -2   7   4      509.06      509.35     17.17 o
  -1   7   4     5472.94     5332.65     77.74 o
   0   7   4      164.99      154.15      5.12 o
   1   7   4       49.47       39.15      4.19 o
   2   7   4      674.20      728.10     14.47 o
   3   7   4      873.17      872.08     17.03 o
   4   7   4       69.66       86.97      8.95 o
   5   7   4      941.83      895.77     36.93 o
   6   7   4        7.46       -6.79     11.87 o
   7   7   4       12.15       18.95     14.33 o
  -7   8   4       24.25       58.04     34.64 o
  -6   8   4        0.06        2.80     11.94 o
  -5   8   4      190.58      191.09     10.05 o
  -4   8   4      648.40      626.88     16.19 o
  -3   8   4       37.65       36.70      4.67 o
  -2   8   4    10900.02    10845.20    171.21 o
  -1   8   4     1929.47     1997.68     28.37 o
   0   8   4        4.95        1.61      4.91 o
   1   8   4     4147.77     4120.00     55.93 o
   2   8   4       25.93       21.41      5.17 o
   3   8   4     2252.75     2223.51     35.19 o
   4   8   4        4.23       -9.60      9.60 o
   5   8   4       65.06       64.12     15.22 o
   6   8   4        0.09       -0.37     12.29 o
   7   8   4        0.10       19.84     14.68 o
  -7   9   4        5.10       29.13     35.10 o
  -6   9   4        1.04      -10.82     12.00 o
  -5   9   4      277.40      260.43     11.36 o
  -4   9   4       24.69       18.06      7.40 o
  -3   9   4      800.07      769.26     13.68 o
  -2   9   4     4499.62     4321.18     70.36 o
  -1   9   4     8080.44     8359.51    110.68 o
   0   9   4     2423.01     2450.42     34.24 o
   1   9   4      323.30      334.92      9.01 o
   2   9   4        0.82        2.93      4.65 o
   3   9   4       38.74       42.78      7.35 o
   4   9   4       56.86       45.52      8.54 o
   5   9   4      175.63      188.59     13.77 o
   6   9   4        6.67        4.14     12.13 o
  -7  10   4        0.54       13.76     34.87 o
  -6  10   4       52.67       47.87     13.31 o
  -5  10   4        4.02       -5.08      8.11 o
  -4  10   4      328.36      346.16     14.40 o
  -3  10   4      133.70      130.24      6.13 o
  -2  10   4      419.81      451.96     12.76 o
  -1  10   4      104.85      127.62      9.73 o
   0  10   4     3392.05     3176.08     40.62 o
   1  10   4      417.19      368.49      9.15 o
   2  10   4     1438.07     1285.91     20.33 o
   3  10   4       11.60       15.64      6.15 o
   4  10   4      170.02      171.93     10.35 o
   5  10   4       75.63       60.36     13.08 o
   6  10   4       16.26       33.04     16.54 o
  -7  11   4        6.83       12.62     35.56 o
  -6  11   4       61.19       44.14     11.49 o
  -5  11   4       53.30       47.12     10.27 o
  -4  11   4       92.18      110.93     14.24 o
  -3  11   4      453.89      451.26     10.64 o
  -2  11   4     6116.83     6122.37     98.44 o
  -1  11   4     6355.68     6522.92     94.61 o
   0  11   4     2432.74     2474.55     32.46 o
   1  11   4     2569.23     2672.10     37.61 o
   2  11   4       75.29       82.10      5.90 o
   3  11   4       29.26       42.63      7.27 o
   4  11   4     1137.26     1196.03     25.83 o
   5  11   4        8.17       14.92     11.48 o
   6  11   4       35.20       59.46     13.84 o
  -7  12   4        3.16      -21.56     36.47 o
  -6  12   4       15.03        7.07      9.80 o
  -5  12   4        0.21        2.09     10.23 o
  -4  12   4      295.87      272.58     18.99 o
  -3  12   4      108.94      121.77      6.22 o
  -2  12   4        2.43       15.89      6.06 o
  -1  12   4      678.57      647.52     15.01 o
   0  12   4      141.10      111.92      6.39 o
   1  12   4     1062.46     1103.26     18.10 o
   2  12   4     1117.21     1116.18     18.70 o
   3  12   4       38.53       37.40      6.35 o
   4  12   4       39.97       18.96      8.96 o
   5  12   4      102.94       78.17     12.65 o
   6  12   4        0.21        1.30     13.13 o
  -7  13   4        0.60        9.74     33.03 o
  -6  13   4       19.76       22.99     11.38 o
  -5  13   4       14.15       32.71     10.72 o
  -4  13   4       45.51       52.11     12.12 o
  -3  13   4        0.69       -2.69      6.59 o
  -2  13   4       23.09       21.86      6.01 o
  -1  13   4        6.55        2.19      4.88 o
   0  13   4     1155.98     1111.33     16.69 o
   1  13   4      374.26      338.40     11.46 o
   2  13   4       32.84       43.38      5.95 o
   3  13   4      544.03      535.14     13.30 o
   4  13   4       27.37       34.77      9.49 o
   5  13   4        1.34        9.14     11.93 o
   6  13   4        3.13      -10.93     13.46 o
  -7  14   4        9.18        8.04     19.18 o
  -6  14   4       39.10       39.23     11.80 o
  -5  14   4       17.94       22.48     11.79 o
  -4  14   4       12.30       10.41      8.19 o
  -3  14   4        6.15        8.24      6.44 o
  -2  14   4       47.56       39.74      8.52 o
  -1  14   4        1.97       -1.31      5.05 o
   0  14   4     3608.45     3759.90     48.27 o
   1  14   4      349.98      310.62      9.86 o
   2  14   4     1214.16     1193.38     20.66 o
   3  14   4      571.59      572.26     13.78 o
   4  14   4      488.42      466.85     14.37 o
   5  14   4      149.64      165.21     20.67 o
   6  14   4        6.68       18.10     14.29 o
  -7  15   4       24.61       55.61     22.71 o
  -6  15   4       73.27       60.94     12.87 o
  -5  15   4       77.87       93.67     12.57 o
  -4  15   4      396.31      397.45     13.98 o
  -3  15   4      245.01      219.28      9.77 o
  -2  15   4     2719.78     2598.68     40.52 o
  -1  15   4     1580.46     1529.50     26.09 o
   0  15   4     1084.21     1124.17     18.71 o
   1  15   4     1157.27     1193.28     21.70 o
   2  15   4      205.57      209.23      8.33 o
   3  15   4       67.81       59.80      7.36 o
   4  15   4      428.34      424.96     18.45 o
   5  15   4        0.65        6.14     10.90 o
   6  15   4      214.52      206.85     14.12 o
  -6  16   4       11.91       15.39     12.73 o
  -5  16   4      136.56      130.22     13.69 o
  -4  16   4       71.22       65.93      9.61 o
  -3  16   4      291.65      322.62     11.66 o
  -2  16   4       47.78       42.16      6.49 o
  -1  16   4      412.92      374.58     10.90 o
   0  16   4      530.54      506.06     16.33 o
   1  16   4      384.97      372.98     11.41 o
   2  16   4      345.70      330.86      9.96 o
   3  16   4     1602.49     1652.41     26.53 o
   4  16   4      155.24      142.97     10.26 o
   5  16   4       20.99       19.20     12.71 o
   6  16   4       26.00       34.87     12.79 o
  -6  17   4        3.35       -2.08     12.95 o
  -5  17   4        7.57       10.16     12.62 o
  -4  17   4      117.04      109.38     10.38 o
  -3  17   4     1348.23     1342.30     26.84 o
  -2  17   4       68.48       74.89      7.18 o
  -1  17   4      735.20      733.58     15.81 o
   0  17   4      185.88      193.07      8.71 o
   1  17   4      255.42      290.06     13.82 o
   2  17   4      513.72      525.23     14.74 o
   3  17   4      321.29      331.11     11.00 o
   4  17   4       15.25       16.55      9.13 o
   5  17   4      106.42      116.62     12.78 o
   6  17   4        0.16        0.22     12.75 o
  -6  18   4        0.26       19.10     16.26 o
  -5  18   4      249.70      255.66     16.08 o
  -4  18   4       29.04       38.80     11.42 o
  -3  18   4      795.93      830.89     20.13 o
  -2  18   4     1017.77      987.80     20.97 o
  -1  18   4      408.85      385.97     12.98 o
   0  18   4     1102.05     1076.28     30.51 o
   1  18   4     2738.89     2744.76     43.55 o
   2  18   4      481.56      461.18     13.87 o
   3  18   4     1307.54     1271.44     27.30 o
   4  18   4       13.40        4.36      9.84 o
   5  18   4       31.78       15.90     12.02 o
   6  18   4        7.39       13.37     13.03 o
  -6  19   4       55.17       51.56     14.86 o
  -5  19   4       20.83        4.15     13.34 o
  -4  19   4      496.40      519.01     41.29 o
  -3  19   4      543.29      542.20     30.87 o
  -2  19   4      393.36      344.93     20.83 o
  -1  19   4     1996.26     2065.87     37.99 o
   0  19   4      415.33      369.03     11.72 o
   1  19   4      834.51      851.35     18.87 o
   2  19   4        0.73       -0.79      7.73 o
   3  19   4       20.60       17.34      8.08 o
   4  19   4        6.91       -1.27     13.17 o
   5  19   4        2.76        7.17     11.79 o
   6  19   4       10.14        0.21     15.73 o
  -6  20   4        1.91       -4.29     14.55 o
  -5  20   4       54.15       72.24     14.67 o
  -4  20   4      107.27      126.80     16.13 o
  -3  20   4      363.58      333.13     13.03 o
  -2  20   4      270.26      233.91     12.40 o
  -1  20   4       68.39       73.40      9.53 o
   0  20   4        1.83       -3.44      8.19 o
   1  20   4      436.53      429.74     13.32 o
   2  20   4      421.63      462.96     14.49 o
   3  20   4       67.36       58.47      9.53 o
   4  20   4       13.24       -0.93     11.31 o
   5  20   4       13.99       18.05     12.54 o
   6  20   4       14.80        7.99     16.07 o
  -6  21   4       22.62       29.38     15.48 o
  -5  21   4       50.29       76.33     14.91 o
  -4  21   4       11.97       -8.31     14.09 o
  -3  21   4       18.92       33.33      9.24 o
  -2  21   4        4.51       -4.87      8.88 o
  -1  21   4      823.44      804.79     35.03 o
   0  21   4      346.31      334.95     13.44 o
   1  21   4      229.37      231.09     11.10 o
   2  21   4      582.33      581.62     16.95 o
   3  21   4       86.79      109.12     10.35 o
   4  21   4      169.29      216.97     14.29 o
   5  21   4       39.40       43.65     13.31 o
   6  21   4        8.61      -10.47     14.05 o
  -6  22   4        0.76       -2.27     15.79 o
  -5  22   4       92.27       78.29     17.11 o
  -4  22   4      131.23      117.56     16.95 o
  -3  22   4      153.94      167.35     11.62 o
  -2  22   4       37.91       48.54     18.74 o
  -1  22   4      584.56      551.73     17.69 o
   0  22   4      292.07      274.96     12.44 o
   1  22   4     1334.90     1292.64     28.01 o
   2  22   4      242.22      270.99     12.15 o
   3  22   4      930.55      940.27     21.87 o
   4  22   4        4.53       -0.52     14.17 o
   5  22   4       42.10       28.55     14.73 o
  -6  23   4       47.94       81.90     18.06 o
  -5  23   4       13.52       12.58     22.48 o
  -4  23   4       31.63       47.48     15.53 o
  -3  23   4      339.38      345.71     20.17 o
  -2  23   4      193.26      202.29     12.27 o
  -1  23   4       10.37        4.55      9.01 o
   0  23   4     1434.93     1465.62     30.33 o
   1  23   4      787.98      789.05     20.97 o
   2  23   4      242.54      244.77     12.47 o
   3  23   4        3.83       22.64     10.15 o
   4  23   4        8.01      -13.73     14.44 o
   5  23   4       61.61       62.87     16.56 o
  -5  24   4        6.36       17.96     17.14 o
  -4  24   4      134.73      128.99     18.01 o
  -3  24   4       12.11        5.52     12.32 o
  -2  24   4        3.98       17.50     11.22 o
  -1  24   4        6.33       21.33     10.02 o
   0  24   4      562.96      576.19     18.40 o
   1  24   4      480.65      463.09     16.37 o
   2  24   4      358.41      356.09     13.98 o
   3  24   4      109.86       87.42     12.96 o
   4  24   4       30.48       29.04     15.22 o
   5  24   4       16.55        9.33     16.67 o
  -5  25   4       40.46       40.01     40.03 o
  -4  25   4      167.58      132.68     23.05 o
  -3  25   4      187.38      174.25     19.54 o
  -2  25   4      724.47      722.11     21.24 o
  -1  25   4        0.86       -0.21      9.88 o
   0  25   4      354.64      412.29     15.98 o
   1  25   4        0.27      -10.96     13.48 o
   2  25   4       20.19       29.19     10.39 o
   3  25   4       76.42       70.33     13.08 o
   4  25   4      173.61      209.28     36.19 o
   5  25   4        0.04       11.30     17.59 o
  -5  26   4       11.58       16.00     22.82 o
  -4  26   4      194.39      216.94     20.79 o
  -3  26   4      309.69      312.13     23.10 o
  -2  26   4      108.76      139.11     12.61 o
  -1  26   4       99.20       72.97     11.56 o
   0  26   4      267.39      269.33     14.31 o
   1  26   4       16.44       16.76     10.71 o
   2  26   4      923.55      953.51     23.22 o
   3  26   4       41.48       20.14     12.48 o
   4  26   4      102.08      126.02     17.70 o
   5  26   4       55.66       78.29     18.93 o
  -5  27   4       63.21       60.51     20.08 o
  -4  27   4        2.68       -1.25     29.82 o
  -3  27   4       29.43       44.82     14.06 o
  -2  27   4      183.06      171.90     13.40 o
  -1  27   4        0.92        9.89     11.17 o
   0  27   4       70.19       89.15     12.00 o
   1  27   4       11.33       14.04     13.48 o
   2  27   4       42.49       41.38     11.08 o
   3  27   4       10.41       11.71     13.44 o
   4  27   4        7.15        5.58     17.48 o
   5  27   4       19.11       37.24     18.49 o
  -5  28   4        1.59        0.86     19.25 o
  -4  28   4        1.51      -10.96     17.60 o
  -3  28   4      123.77      137.96     16.01 o
  -2  28   4        4.87      -11.48     11.48 o
  -1  28   4       90.05       81.07     21.51 o
   0  28   4      115.79      122.92     20.16 o
   1  28   4      307.57      337.30     16.45 o
   2  28   4       36.49       32.39     12.61 o
   3  28   4       27.05       35.51     14.28 o
   4  28   4       12.23       -0.15     17.55 o
  -5  29   4        2.24        3.76     36.01 o
  -4  29   4      189.90      166.32     21.97 o
  -3  29   4       69.00       61.67     15.18 o
  -2  29   4      561.09      506.79     18.95 o
  -1  29   4      162.81      194.87     25.33 o
   0  29   4      104.77      107.84     13.41 o
   1  29   4      217.02      193.69     14.32 o
   2  29   4       89.88       87.78     13.19 o
   3  29   4       22.56       23.43     14.72 o
   4  29   4       61.05       53.78     18.96 o
  -4  30   4       94.55      103.54     21.55 o
  -3  30   4      280.18      292.50     19.72 o
  -2  30   4       45.16       39.16     12.77 o
  -1  30   4      165.20      172.87     14.33 o
   0  30   4       51.87       39.12     12.34 o
   1  30   4      127.39      136.39     14.10 o
   2  30   4        6.12       15.57     12.90 o
   3  30   4       48.46       37.54     15.27 o
   4  30   4        7.55       -2.13     18.57 o
  -4  31   4        1.74       -6.53     19.88 o
  -3  31   4       12.92        8.83     15.13 o
  -2  31   4        4.44       11.43     12.65 o
  -1  31   4       63.47       45.71     13.17 o
   0  31   4       22.50       23.32     12.53 o
   1  31   4       18.03       29.70     12.96 o
   2  31   4      140.97      139.09     15.22 o
   3  31   4       20.28       20.43     16.67 o
   4  31   4        9.71       23.27     19.45 o
  -4  32   4       68.13      108.43     22.32 o
  -3  32   4        1.35       -6.78     16.04 o
  -2  32   4      138.94      147.51     15.51 o
  -1  32   4      213.57      205.69     15.81 o
   0  32   4        0.99       17.72     16.06 o
   1  32   4      115.54      120.92     15.16 o
   2  32   4        5.69       12.01     14.12 o
   3  32   4       85.36      109.76     23.06 o
  -4  33   4       80.47       76.37     22.46 o
  -3  33   4       95.39       86.13     18.46 o
  -2  33   4        3.54       12.09     15.78 o
  -1  33   4      426.10      470.52     22.04 o
   0  33   4        9.84        3.02     13.08 o
   1  33   4       95.39      123.31     16.72 o
   2  33   4       13.72       28.84     17.13 o
   3  33   4        4.92       -1.89     17.01 o
  -3  34   4       48.44       50.12     17.57 o
  -2  34   4       15.98       42.24     17.36 o
  -1  34   4       10.25       27.74     14.58 o
   0  34   4       53.77       18.30     14.53 o
   1  34   4        5.62        4.55     13.95 o
   2  34   4       10.61       22.40     17.13 o
   3  34   4       18.33       11.74     18.38 o
  -3  35   4       14.93       18.85     21.62 o
  -2  35   4       38.56       18.12     17.48 o
  -1  35   4        1.06       -1.37     14.27 o
   0  35   4       63.55       86.79     15.26 o
   1  35   4        6.93       -7.79     14.61 o
   2  35   4       12.85        8.88     18.14 o
  -2  36   4        3.16       21.01     18.31 o
  -1  36   4       20.30       23.05     15.45 o
   0  36   4       27.26       15.46     15.29 o
   1  36   4       46.53       39.23     15.68 o
   2  36   4       56.15       19.03     26.33 o
  -2  37   4       25.29       53.70     18.13 o
  -1  37   4        0.63        5.88     15.49 o
   0  37   4       57.06       76.27     16.45 o
   1  37   4        2.85       -0.20     15.76 o
  -1  38   4        5.00        2.58     16.25 o
   0  38   4        0.22       -7.06     15.61 o
   1  38   4        1.11      -16.15     16.15 o
  -5   0   5      343.33      327.72     17.03 o
  -3   0   5        2.39       -5.52      8.76 o
  -1   0   5     4419.52     4279.93     98.70 o
   1   0   5     2639.76     2371.34     57.42 o
   3   0   5     5192.04     4997.93     94.38 o
   5   0   5       15.35       25.46     18.35 o
  -6   1   5        9.68        8.04     10.16 o
  -5   1   5       15.56       18.17      8.13 o
  -4   1   5      337.04      332.60     10.06 o
  -3   1   5     1092.69     1091.45     17.47 o
  -2   1   5       49.90       34.00      6.82 o
  -1   1   5     1889.46     1763.20     27.88 o
   0   1   5     1833.40     1819.31     26.29 o
   1   1   5       27.02        8.61      5.30 o
   2   1   5      146.07      138.64      9.99 o
   3   1   5      755.62      762.58     16.14 o
   4   1   5        1.54        3.94      6.56 o
   5   1   5       24.11       18.15     12.73 o
   6   1   5       38.48       41.72     13.11 o
  -6   2   5        6.34        5.10     11.85 o
  -5   2   5       16.80       29.32      8.20 o
  -4   2   5       46.26       40.54      7.17 o
  -3   2   5      318.04      372.57      9.41 o
  -2   2   5      632.25      623.55     10.62 o
  -1   2   5       81.13       51.40      7.06 o
   0   2   5      198.30      175.68      6.66 o
   1   2   5     5202.56     5500.16     79.59 o
   2   2   5      448.08      413.77     12.76 o
   3   2   5      134.89       94.40     12.08 o
   4   2   5      897.27      841.48     19.51 o
   5   2   5      109.48      124.32     12.05 o
   6   2   5        2.72       -4.40     12.51 o
  -6   3   5        0.58        4.45      8.87 o
  -5   3   5      302.03      296.52     11.75 o
  -4   3   5      372.71      405.37     13.46 o
  -3   3   5     1105.08     1067.03     17.08 o
  -2   3   5     4185.35     4099.81     55.46 o
  -1   3   5      125.04       92.56      9.78 o
   0   3   5      290.63      223.82      6.62 o
   1   3   5       14.20       -2.85      6.04 o
   2   3   5      413.85      401.15     12.57 o
   3   3   5     1136.62     1140.28     23.30 o
   4   3   5       51.27       72.04      9.64 o
   5   3   5       38.89       48.41     10.18 o
   6   3   5       36.38       33.20     13.20 o
  -6   4   5       50.21       70.54      9.67 o
  -5   4   5       91.09      107.05     10.03 o
  -4   4   5      263.12      278.88     11.60 o
  -3   4   5        0.35       -5.96      5.96 o
  -2   4   5       40.96       43.54      9.17 o
  -1   4   5     4256.79     4313.82     57.89 o
   0   4   5     5101.26     5171.78     75.57 o
   1   4   5     9335.45     9421.24    135.36 o
   2   4   5     1920.54     2021.23     35.75 o
   3   4   5      444.60      410.09     16.26 o
   4   4   5        2.61        7.35      8.98 o
   5   4   5        0.54       10.65      9.78 o
   6   4   5        1.86       10.24     12.96 o
  -7   5   5       17.75       -6.19     33.26 o
  -6   5   5       22.65        9.98     17.49 o
  -5   5   5      115.99      120.26      9.62 o
  -4   5   5      341.12      346.36     11.83 o
  -3   5   5      506.83      491.27     11.43 o
  -2   5   5      472.88      451.47     15.00 o
  -1   5   5      155.01      149.08      5.90 o
   0   5   5      146.60      160.93      6.24 o
   1   5   5       20.65       23.41      6.01 o
   2   5   5      661.76      675.55     21.02 o
   3   5   5       67.02       66.08      8.81 o
   4   5   5       26.74       10.40      8.41 o
   5   5   5      191.47      166.60     13.89 o
   6   5   5       19.56       32.45     11.18 o
  -7   6   5        0.29       13.53     34.64 o
  -6   6   5       16.30       24.84     10.22 o
  -5   6   5        5.01        0.57      9.93 o
  -4   6   5      114.84      102.48      6.91 o
  -3   6   5       17.35        6.11      4.13 o
  -2   6   5       47.07       44.41      6.42 o
  -1   6   5      175.83      180.78      6.26 o
   0   6   5     1767.61     1624.32     23.86 o
   1   6   5     2972.72     3228.38     44.83 o
   2   6   5      449.00      434.84     17.20 o
   3   6   5        4.73       -6.31      6.31 o
   4   6   5      241.86      260.10     11.84 o
   5   6   5        1.10       -5.37     11.66 o
   6   6   5       13.02       11.15     11.26 o
  -7   7   5        0.03        0.23     34.64 o
  -6   7   5        6.61       13.85     10.48 o
  -5   7   5       40.11       53.12      9.08 o
  -4   7   5      487.31      488.57     13.00 o
  -3   7   5        1.02       -0.15      4.16 o
  -2   7   5     3419.66     3379.39     46.24 o
  -1   7   5      699.35      668.59     13.68 o
   0   7   5      419.68      402.78     14.59 o
   1   7   5       30.69       36.15      4.89 o
   2   7   5      104.32      106.10      7.60 o
   3   7   5      476.13      493.24     13.22 o
   4   7   5      690.17      635.33     18.23 o
   5   7   5        7.66      -11.38     11.38 o
   6   7   5       24.04       12.27     13.10 o
  -7   8   5       15.94       45.65     35.10 o
  -6   8   5       36.95       53.03     11.29 o
  -5   8   5       93.31       92.28      9.67 o
  -4   8   5      256.23      260.07      9.19 o
  -3   8   5      425.69      418.56     10.58 o
  -2   8   5       19.52       13.55      5.35 o
  -1   8   5     2102.46     2151.65     33.72 o
   0   8   5     2032.44     1948.47     30.75 o
   1   8   5       89.53       98.02      6.41 o
   2   8   5     1760.40     1719.37     26.05 o
   3   8   5      109.39       95.56      7.82 o
   4   8   5      398.86      380.10     16.65 o
   5   8   5       52.48       53.18     15.67 o
   6   8   5        0.94      -10.29     13.46 o
  -7   9   5       15.76       28.67     38.08 o
  -6   9   5       20.44       11.77     12.99 o
  -5   9   5        2.78        2.26      9.00 o
  -4   9   5       41.96       35.82      6.70 o
  -3   9   5      464.22      484.28     11.60 o
  -2   9   5        9.96        1.97      5.20 o
  -1   9   5     2034.78     2170.09     34.15 o
   0   9   5       27.83       23.90      4.52 o
   1   9   5       73.70       70.90      5.43 o
   2   9   5       40.76       38.07      5.76 o
   3   9   5       55.06       38.64      7.15 o
   4   9   5       27.59        7.43      8.93 o
   5   9   5       21.65       18.21     12.50 o
   6   9   5        0.70        5.84     16.08 o
  -7  10   5       12.70       63.08     37.85 o
  -6  10   5        3.50       13.62     11.54 o
  -5  10   5       35.84       32.69      9.26 o
  -4  10   5        2.69        6.31      6.54 o
  -3  10   5       22.88       20.72      5.13 o
  -2  10   5       43.18       35.93      6.46 o
  -1  10   5     1534.30     1530.38     25.50 o
   0  10   5     1131.69     1178.94     21.49 o
   1  10   5     3955.99     3884.89     53.62 o
   2  10   5      120.33      116.18      6.65 o
   3  10   5     1230.76     1175.09     29.90 o
   4  10   5       42.43       29.87      9.51 o
   5  10   5       24.73      -11.15     12.19 o
   6  10   5        0.91        8.22     13.42 o
  -7  11   5        9.60       52.99     39.68 o
  -6  11   5       61.34       47.64     12.04 o
  -5  11   5      164.12      169.10     11.16 o
  -4  11   5      335.04      333.78     14.59 o
  -3  11   5      981.71      939.83     20.13 o
  -2  11   5      710.23      703.36     24.78 o
  -1  11   5     2028.69     2021.04     32.30 o
   0  11   5      298.01      270.47      8.21 o
   1  11   5        3.31       11.02      5.35 o
   2  11   5      567.32      569.89     13.05 o
   3  11   5     1171.08     1218.30     21.54 o
   4  11   5      238.87      231.97     12.51 o
   5  11   5      175.22      156.72     14.84 o
   6  11   5       47.08       52.53     15.14 o
  -7  12   5        0.37       -6.76     19.09 o
  -6  12   5        4.57        9.57     12.21 o
  -5  12   5      155.39      127.47     12.81 o
  -4  12   5        0.58       -5.94      8.94 o
  -3  12   5      130.17      136.96      7.52 o
  -2  12   5       56.64       61.52      7.08 o
  -1  12   5      667.86      676.72     13.15 o
   0  12   5     1162.45     1216.55     19.98 o
   1  12   5     2495.88     2738.62     39.14 o
   2  12   5     1311.18     1278.07     21.33 o
   3  12   5        7.36       14.49      6.96 o
   4  12   5       18.77       13.61      9.73 o
   5  12   5        1.17       21.11     12.96 o
   6  12   5        1.00       12.58     14.87 o
  -6  13   5        2.86        6.43     12.59 o
  -5  13   5       36.36       42.82     12.11 o
  -4  13   5        0.18       -3.56      8.88 o
  -3  13   5      175.35      209.47     11.89 o
  -2  13   5      131.50      144.55      8.10 o
  -1  13   5       10.91       11.74      4.70 o
   0  13   5      265.45      249.01      8.14 o
   1  13   5      334.77      296.70      9.84 o
   2  13   5      109.84      112.77      7.19 o
   3  13   5      987.06     1021.85     19.17 o
   4  13   5       12.25       14.31      8.71 o
   5  13   5       26.38       24.93     13.50 o
   6  13   5       15.39       22.41     15.23 o
  -6  14   5       13.16       23.16     14.17 o
  -5  14   5      145.40      126.15     13.74 o
  -4  14   5      189.01      209.67     25.12 o
  -3  14   5      690.16      640.46     17.46 o
  -2  14   5       23.52       31.19      8.00 o
  -1  14   5     2670.30     2562.18     37.05 o
   0  14   5      440.25      454.61     12.15 o
   1  14   5     1768.28     1795.89     30.33 o
   2  14   5       57.79       56.44      6.90 o
   3  14   5       61.20       75.70      7.92 o
   4  14   5       10.39       14.73      9.17 o
   5  14   5       14.48       13.43     11.38 o
   6  14   5        2.06      -12.66     14.64 o
  -6  15   5       28.68       45.27     13.46 o
  -5  15   5      132.24      136.36     14.27 o
  -4  15   5        5.22        7.16     24.43 o
  -3  15   5     2867.93     2741.17     47.95 o
  -2  15   5       21.28       16.58      6.85 o
  -1  15   5     2528.76     2573.22     37.14 o
   0  15   5       18.24       16.28      5.22 o
   1  15   5       57.80       55.19      7.50 o
   2  15   5       63.55       53.54      7.23 o
   3  15   5      101.74      101.56      8.63 o
   4  15   5      235.47      233.73     17.64 o
   5  15   5      144.96      149.09     13.45 o
   6  15   5       28.18       25.22     13.35 o
  -6  16   5        1.14       -5.02     13.54 o
  -5  16   5        0.13      -12.58     12.58 o
  -4  16   5       79.09       75.32     18.01 o
  -3  16   5       50.04       62.92      9.14 o
  -2  16   5        2.29        7.54      6.16 o
  -1  16   5       15.77       12.98      5.78 o
   0  16   5      876.04      827.26     20.81 o
   1  16   5        8.98        9.85      6.96 o
   2  16   5      595.28      636.02     15.02 o
   3  16   5        6.41       22.21      7.94 o
   4  16   5      221.30      217.84     18.82 o
   5  16   5        0.77        4.82     11.96 o
   6  16   5        1.61       14.46     19.50 o
  -6  17   5        1.62       19.46     13.91 o
  -5  17   5       49.94       45.37     17.91 o
  -4  17   5      350.39      346.42     19.67 o
  -3  17   5       10.13        5.36      8.42 o
  -2  17   5      529.22      538.18     20.37 o
  -1  17   5      149.84      124.30      6.88 o
   0  17   5      701.96      731.73     18.95 o
   1  17   5      533.34      546.91     17.36 o
   2  17   5       60.26       61.94      8.56 o
   3  17   5      130.66      120.58      9.08 o
   4  17   5      416.06      401.56     16.31 o
   5  17   5        0.69      -12.12     12.15 o
   6  17   5       10.31        3.38     18.51 o
  -6  18   5       67.70       66.38     24.30 o
  -5  18   5        0.62      -12.36     14.38 o
  -4  18   5       96.52      118.57     15.86 o
  -3  18   5     1445.00     1447.03     29.31 o
  -2  18   5       69.10       70.61     13.46 o
  -1  18   5      351.51      332.43     19.62 o
   0  18   5     1247.11     1269.06     27.32 o
   1  18   5      742.20      711.98     17.58 o
   2  18   5     1332.75     1344.06     25.92 o
   3  18   5      750.66      772.98     18.63 o
   4  18   5       37.59       41.30     12.18 o
   5  18   5       34.23       42.74     13.39 o
   6  18   5       39.25       53.81     14.41 o
  -6  19   5        0.38       -8.51     15.01 o
  -5  19   5       86.31       93.15     17.02 o
  -4  19   5      146.15      137.04     26.04 o
  -3  19   5      196.75      177.00     11.52 o
  -2  19   5      946.50      947.56     22.55 o
  -1  19   5        9.62        0.48      4.97 o
   0  19   5      372.31      393.39     15.79 o
   1  19   5        2.31        0.50      7.84 o
   2  19   5      274.21      280.22     12.08 o
   3  19   5      199.21      167.83     10.17 o
   4  19   5      112.89      119.40     13.67 o
   5  19   5       31.91       41.76     13.87 o
  -6  20   5        1.33        3.04     16.64 o
  -5  20   5       66.23      106.53     17.46 o
  -4  20   5       22.92       10.79     15.18 o
  -3  20   5       31.68       33.59     11.26 o
  -2  20   5       41.88       39.56      9.71 o
  -1  20   5       22.04       21.28      7.71 o
   0  20   5       34.11       28.38      8.98 o
   1  20   5       14.88       -2.47      8.67 o
   2  20   5       29.33       25.39     12.29 o
   3  20   5      119.68      133.80     11.24 o
   4  20   5        4.09       -6.73     18.28 o
   5  20   5        9.52        2.99     15.67 o
  -6  21   5        5.23      -18.92     18.92 o
  -5  21   5        4.28       16.37     16.58 o
  -4  21   5      176.81      162.23     18.06 o
  -3  21   5      122.75      127.73     11.36 o
  -2  21   5      495.88      484.67     21.03 o
  -1  21   5      286.64      323.03     14.24 o
   0  21   5        4.72        1.36     10.16 o
   1  21   5        8.22        2.48      8.16 o
   2  21   5       68.85       52.98      9.85 o
   3  21   5      396.59      415.62     15.07 o
   4  21   5      100.30      107.96     16.03 o
   5  21   5       45.19       40.58     16.31 o
  -6  22   5      135.70      158.56     20.38 o
  -5  22   5       57.52       73.58     19.27 o
  -4  22   5      122.75      144.97     18.70 o
  -3  22   5       14.99       10.85     12.32 o
  -2  22   5       27.64       17.26     10.09 o
  -1  22   5       37.42       25.72      9.59 o
   0  22   5      556.23      537.61     17.68 o
   1  22   5        4.09        2.91      9.14 o
   2  22   5      926.39      917.46     22.01 o
   3  22   5        1.92        0.45     11.83 o
   4  22   5      122.78      128.46     16.91 o
   5  22   5       46.26       59.42     17.44 o
  -5  23   5       21.31       31.74     18.78 o
  -4  23   5       57.01       30.49     16.49 o
  -3  23   5      215.99      192.47     22.01 o
  -2  23   5       14.18        6.99      9.98 o
  -1  23   5       77.36       98.00     11.21 o
   0  23   5       11.96        8.84      9.90 o
   1  23   5       68.74       61.94     10.88 o
   2  23   5        0.58       -9.86      9.86 o
   3  23   5       81.27      101.50     13.37 o
   4  23   5        8.78        5.87     15.23 o
   5  23   5        3.52        4.68     21.01 o
  -5  24   5       72.74       87.46     19.37 o
  -4  24   5       54.28       86.26     26.38 o
  -3  24   5       54.24       64.62     13.70 o
  -2  24   5      146.34      133.13     12.42 o
  -1  24   5      290.73      307.11     14.90 o
   0  24   5       27.97       18.29      9.94 o
   1  24   5      334.63      359.87     19.47 o
   2  24   5       49.20       79.49     15.20 o
   3  24   5       10.33       -8.89     12.60 o
   4  24   5        4.39      -15.82     15.82 o
   5  24   5        0.79       -8.50     27.30 o
  -5  25   5       10.71       26.48     19.00 o
  -4  25   5      233.07      174.48     29.94 o
  -3  25   5      436.71      450.46     25.29 o
  -2  25   5        0.87       -3.35     10.91 o
  -1  25   5      921.77      975.74     25.04 o
   0  25   5       49.17       45.41     11.22 o
   1  25   5       43.62       32.61     11.20 o
   2  25   5       58.94       84.28     11.74 o
   3  25   5      224.87      227.24     23.38 o
   4  25   5        7.82       -1.09     23.61 o
   5  25   5       69.37       96.07     19.09 o
  -5  26   5       52.43       43.31     19.76 o
  -4  26   5       25.36        5.67     18.23 o
  -3  26   5       18.85       37.27     18.95 o
  -2  26   5      207.81      177.36     13.34 o
  -1  26   5      255.53      237.03     16.73 o
   0  26   5       30.08       22.97     13.54 o
   1  26   5      578.74      555.56     19.37 o
   2  26   5      180.53      169.54     13.34 o
   3  26   5       59.86       62.63     14.12 o
   4  26   5       97.46      105.34     19.04 o
  -5  27   5       16.10      -19.88     19.88 o
  -4  27   5        0.26       10.68     18.09 o
  -3  27   5       29.42       13.08     14.49 o
  -2  27   5      200.12      197.15     14.41 o
  -1  27   5        2.10       -0.54     11.67 o
   0  27   5       23.58       38.88     11.93 o
   1  27   5        8.01       12.46     13.31 o
   2  27   5      197.55      197.07     13.73 o
   3  27   5       35.30       45.88     14.63 o
   4  27   5        6.58       -7.14     18.01 o
  -5  28   5       21.54       13.46     20.46 o
  -4  28   5      144.50      144.22     22.02 o
  -3  28   5       95.14       75.77     16.24 o
  -2  28   5       29.62       26.90     11.95 o
  -1  28   5      223.76      168.79     14.18 o
   0  28   5       93.12      110.66     13.58 o
   1  28   5      126.68      123.88     13.96 o
   2  28   5       38.88       33.21     13.21 o
   3  28   5       35.55       44.83     14.64 o
   4  28   5       20.08        6.08     18.43 o
  -4  29   5        6.36       -2.98     19.73 o
  -3  29   5      234.44      259.37     19.42 o
  -2  29   5      230.73      218.02     15.65 o
  -1  29   5      174.72      172.77     14.84 o
   0  29   5       49.28       78.62     13.81 o
   1  29   5       82.30       83.82     14.03 o
   2  29   5        1.43      -12.68     12.68 o
   3  29   5       37.58       38.24     15.36 o
   4  29   5       20.34       35.20     19.43 o
  -4  30   5       32.74       38.64     21.29 o
  -3  30   5       10.57       19.22     15.91 o
  -2  30   5        0.62       -5.65     13.43 o
  -1  30   5       63.36       63.05     13.87 o
   0  30   5       11.32      -12.36     12.72 o
   1  30   5      115.45      107.83     14.73 o
   2  30   5       19.12        3.73     14.10 o
   3  30   5       23.81       34.96     15.85 o
   4  30   5       30.74       42.56     19.71 o
  -4  31   5       15.86       -5.81     48.17 o
  -3  31   5       14.59        0.16     16.57 o
  -2  31   5       22.85       23.37     13.92 o
  -1  31   5       51.97       31.35     13.12 o
   0  31   5        7.82       25.41     13.21 o
   1  31   5        8.68       31.65     14.25 o
   2  31   5       62.57       32.69     14.38 o
   3  31   5        0.83        2.99     19.96 o
  -4  32   5       16.03       36.47     32.80 o
  -3  32   5      102.49      152.87     19.30 o
  -2  32   5       63.93       73.34     17.45 o
  -1  32   5       87.12       64.29     14.07 o
   0  32   5      400.41      423.92     19.30 o
   1  32   5       50.10       24.95     14.40 o
   2  32   5       24.27       18.78     14.95 o
   3  32   5       23.79       22.15     18.35 o
  -3  33   5       45.04       56.86     18.98 o
  -2  33   5      269.29      283.02     20.91 o
  -1  33   5        0.50      -23.11     23.11 o
   0  33   5       20.08       54.12     14.57 o
   1  33   5       20.10       18.47     14.96 o
   2  33   5        1.11      -17.50     17.50 o
   3  33   5        0.69      -10.25     18.35 o
  -3  34   5       16.64       20.08     22.34 o
  -2  34   5        3.79        5.30     19.08 o
  -1  34   5        4.51      -14.71     14.71 o
   0  34   5       36.03       25.32     15.02 o
   1  34   5        3.05       16.77     15.25 o
   2  34   5        0.92      -14.33     18.12 o
  -2  35   5        0.70       16.20     17.96 o
  -1  35   5       27.90       22.02     17.95 o
   0  35   5       21.78       22.60     15.49 o
   1  35   5       11.55        9.48     15.44 o
   2  35   5        0.11      -17.88     18.03 o
  -2  36   5       51.09       64.22     19.37 o
  -1  36   5       29.61       14.24     16.11 o
   0  36   5       11.94       21.52     16.30 o
   1  36   5       69.32       61.65     16.93 o
  -1  37   5        7.84       13.93     16.20 o
   0  37   5       26.95       21.51     16.89 o
  -6   0   6      154.26      174.79     21.10 o
  -4   0   6      446.80      465.13     21.78 o
  -2   0   6      106.57       99.87     18.00 o
   0   0   6     1600.27     1494.12     32.44 o
   2   0   6     1048.71      962.38     30.33 o
   4   0   6       35.08       22.48     18.58 o
   6   0   6       14.54       29.43     18.81 o
  -6   1   6       26.90       36.84     12.57 o
  -5   1   6        3.43       -2.44      8.94 o
  -4   1   6      358.71      368.84     18.01 o
  -3   1   6        1.92       -3.43      5.42 o
  -2   1   6      602.06      554.37     11.05 o
  -1   1   6       45.27       33.57      6.78 o
   0   1   6      236.28      238.63      7.40 o
   1   1   6     1901.24     1932.51     34.95 o
   2   1   6      920.07      876.86     17.82 o
   3   1   6     1217.36     1165.40     21.97 o
   4   1   6      490.57      506.34     23.93 o
   5   1   6        7.30       11.01     20.42 o
   6   1   6        7.87        0.91     13.72 o
  -6   2   6        8.58       14.70     12.41 o
  -5   2   6        4.51       18.00      9.24 o
  -4   2   6      217.09      228.42     10.50 o
  -3   2   6        0.51       -5.43      5.46 o
  -2   2   6     2227.36     2173.60     31.24 o
  -1   2   6      660.08      610.91     15.45 o
   0   2   6     1137.58     1122.06     18.35 o
   1   2   6        5.90        1.15      7.80 o
   2   2   6       33.75       23.82      6.74 o
   3   2   6      193.83      210.63      9.62 o
   4   2   6      400.81      408.07     23.09 o
   5   2   6        1.44        4.82     13.95 o
   6   2   6       27.67       40.48     17.06 o
  -6   3   6        9.45       13.15     12.46 o
  -5   3   6        2.72       -8.81      8.81 o
  -4   3   6      154.32      145.99      9.48 o
  -3   3   6      459.64      445.29     10.65 o
  -2   3   6       35.48       32.59     13.87 o
  -1   3   6      983.08      895.51     19.23 o
   0   3   6      268.04      245.13      8.65 o
   1   3   6      118.38      108.99      6.36 o
   2   3   6      483.39      481.82     13.78 o
   3   3   6      317.41      303.81     10.80 o
   4   3   6      992.98      917.10     26.33 o
   5   3   6       59.39       50.87     13.02 o
   6   3   6       29.44       33.06     14.47 o
  -6   4   6       59.39       54.78     12.06 o
  -5   4   6      116.09      121.51     12.12 o
  -4   4   6        1.47       -4.77      7.68 o
  -3   4   6        5.07       12.03      5.09 o
  -2   4   6     1317.63     1304.30     20.52 o
  -1   4   6     2955.13     3065.63     46.90 o
   0   4   6     1935.38     1926.27     28.33 o
   1   4   6      622.60      538.49     12.26 o
   2   4   6     2143.54     2074.04     37.56 o
   3   4   6       96.35      105.44      9.18 o
   4   4   6       46.85       24.11     11.43 o
   5   4   6       62.89       87.73     11.82 o
   6   4   6        0.17       -4.49     16.63 o
  -6   5   6       33.77       57.54     14.43 o
  -5   5   6       92.64       99.61     11.75 o
  -4   5   6      115.17      123.12     12.81 o
  -3   5   6      222.02      202.53      9.95 o
  -2   5   6       34.02       19.69      5.21 o
  -1   5   6       72.17       61.28      6.55 o
   0   5   6      271.27      283.55      7.66 o
   1   5   6      944.06      868.31     24.56 o
   2   5   6        4.38        6.79      7.29 o
   3   5   6      210.03      220.67     14.97 o
   4   5   6       28.16       33.11     11.72 o
   5   5   6        1.20       -0.86     10.99 o
   6   5   6        6.71        3.70     14.11 o
  -6   6   6       39.12       63.37     12.56 o
  -5   6   6        1.60        5.01     11.07 o
  -4   6   6      121.67      128.62      7.92 o
  -3   6   6      648.88      687.41     30.06 o
  -2   6   6      529.08      508.40     11.63 o
  -1   6   6     2199.64     2061.66     30.11 o
   0   6   6       43.08       34.16      5.16 o
   1   6   6     1531.92     1454.28     23.26 o
   2   6   6       27.24       37.37      8.93 o
   3   6   6      232.13      258.43     10.68 o
   4   6   6       46.05       44.27     12.09 o
   5   6   6       37.90       44.78     11.50 o
   6   6   6       54.53       67.23     13.56 o
  -6   7   6        0.06       -4.03     11.85 o
  -5   7   6        8.39        7.60     11.14 o
  -4   7   6        0.16        4.28      9.83 o
  -3   7   6      499.38      517.25     15.19 o
  -2   7   6       67.75       61.06      6.41 o
  -1   7   6     1100.85     1132.26     18.85 o
   0   7   6       67.00       67.57      5.94 o
   1   7   6       45.80       47.98      5.78 o
   2   7   6      122.65      115.02      7.25 o
   3   7   6      414.37      421.46     12.87 o
   4   7   6        0.03       -3.29     12.29 o
   5   7   6       11.62       10.40     13.93 o
   6   7   6       22.84       28.76     12.75 o
  -6   8   6        0.14      -12.12     12.12 o
  -5   8   6        7.71        2.89     11.23 o
  -4   8   6       14.13       14.09      8.21 o
  -3   8   6       10.79       -1.15      9.64 o
  -2   8   6      384.38      410.89     11.56 o
  -1   8   6      826.98      744.04     15.91 o
   0   8   6      297.43      280.11      9.36 o
   1   8   6      721.94      702.72     14.36 o
   2   8   6        0.09       -0.13      6.13 o
   3   8   6        4.83       -2.39      7.55 o
   4   8   6      165.93      165.47     14.12 o
   5   8   6        3.21       20.72     13.51 o
   6   8   6       94.99       83.91     13.68 o
  -6   9   6        0.77       -5.39     15.22 o
  -5   9   6        2.47       -3.60      8.52 o
  -4   9   6       19.60       21.89     12.48 o
  -3   9   6       10.66        2.04      7.18 o
  -2   9   6       90.59       83.97      6.38 o
  -1   9   6      102.40       91.47      7.04 o
   0   9   6      503.76      492.74     12.87 o
   1   9   6     2043.30     2028.31     30.48 o
   2   9   6      478.29      477.67     12.74 o
   3   9   6      238.02      211.03     10.40 o
   4   9   6       33.68       24.21     12.01 o
   5   9   6        3.12      -13.26     13.26 o
   6   9   6        0.45        9.92     18.91 o
  -6  10   6       15.29       14.78     13.00 o
  -5  10   6      132.75      133.32     13.46 o
  -4  10   6      141.59      141.76     14.46 o
  -3  10   6      346.59      343.72     28.57 o
  -2  10   6        7.38        4.33      5.83 o
  -1  10   6     1042.50      993.00     23.67 o
   0  10   6     1298.25     1289.44     22.86 o
   1  10   6       22.34       13.04      5.75 o
   2  10   6       44.72       30.60      6.71 o
   3  10   6       29.37       13.57      7.31 o
   4  10   6        2.50        2.38     11.95 o
   5  10   6       91.19       72.20     14.41 o
   6  10   6        4.62        3.72     20.13 o
  -6  11   6        3.93        0.77     13.18 o
  -5  11   6       30.63       17.50     12.40 o
  -4  11   6       79.35       51.40     12.89 o
  -3  11   6      371.27      346.32     12.27 o
  -2  11   6     1859.30     1779.16     27.09 o
  -1  11   6       58.14       52.68      6.97 o
   0  11   6       43.44       43.13      6.58 o
   1  11   6        5.91       -0.77      5.66 o
   2  11   6     1945.22     1959.52     30.24 o
   3  11   6       82.01       60.05      9.38 o
   4  11   6      300.47      250.41     18.74 o
   5  11   6      132.80      158.76     16.06 o
   6  11   6       10.53       -3.06     15.13 o
  -6  12   6        1.43      -12.85     12.85 o
  -5  12   6       35.16       26.63     26.84 o
  -4  12   6      267.29      257.04     17.08 o
  -3  12   6      460.98      395.90     13.79 o
  -2  12   6      427.55      437.20     14.45 o
  -1  12   6        4.46       -6.14      6.14 o
   0  12   6     2392.87     2361.50     37.67 o
   1  12   6      292.10      270.38     10.59 o
   2  12   6      787.35      806.34     16.79 o
   3  12   6       54.90       48.26      7.86 o
   4  12   6      140.73      155.35     12.42 o
   5  12   6       70.63       57.28     14.69 o
   6  12   6       18.22      -10.76     23.41 o
  -6  13   6       23.56       24.75     18.92 o
  -5  13   6        1.93      -13.09     13.09 o
  -4  13   6      723.13      734.59     28.80 o
  -3  13   6     1469.37     1398.82     25.17 o
  -2  13   6      387.63      349.41     12.68 o
  -1  13   6     1413.22     1344.57     35.99 o
   0  13   6      540.42      556.60     14.63 o
   1  13   6        1.52       -2.12      6.91 o
   2  13   6     1162.71     1158.04     20.98 o
   3  13   6       10.19        7.17      7.67 o
   4  13   6        7.76        4.39     10.70 o
   5  13   6        0.16        4.90     11.92 o
   6  13   6        4.29       13.95     13.24 o
  -6  14   6       27.61       39.28     14.86 o
  -5  14   6      103.24      132.39     16.18 o
  -4  14   6       48.93       61.64     14.79 o
  -3  14   6      205.64      239.35     10.24 o
  -2  14   6     1219.24     1119.48     24.28 o
  -1  14   6      450.95      402.58     15.93 o
   0  14   6     1892.00     1877.37     33.04 o
   1  14   6        5.44       -0.41      7.33 o
   2  14   6      520.79      473.39     13.01 o
   3  14   6      166.71      145.47      9.35 o
   4  14   6        8.66        5.17     10.98 o
   5  14   6        3.81        7.02     12.30 o
   6  14   6        1.61      -13.60     13.60 o
  -6  15   6        0.44       -4.29     15.43 o
  -5  15   6       14.72       33.79     14.81 o
  -4  15   6      130.99      104.01     15.60 o
  -3  15   6      203.30      227.61     10.23 o
  -2  15   6     1096.58     1113.43     24.89 o
  -1  15   6      252.93      222.47     11.17 o
   0  15   6      289.61      288.78     10.84 o
   1  15   6      336.44      329.33     11.66 o
   2  15   6      281.09      243.60     10.04 o
   3  15   6      387.20      378.88     12.33 o
   4  15   6       23.61       21.35     11.68 o
   5  15   6        0.22      -10.61     12.71 o
   6  15   6        9.81       18.69     17.67 o
  -6  16   6        2.20        3.84     16.31 o
  -5  16   6        2.15       -7.85     14.71 o
  -4  16   6        8.90       -2.52     14.10 o
  -3  16   6      224.27      204.42     11.58 o
  -2  16   6     1154.80     1109.43     46.62 o
  -1  16   6      176.21      153.30      8.77 o
   0  16   6     1327.17     1272.21     24.28 o
   1  16   6      359.15      382.51     12.82 o
   2  16   6      274.68      273.67     10.74 o
   3  16   6      184.04      207.82     10.55 o
   4  16   6        1.19       13.27     11.75 o
   5  16   6      158.58      151.58     14.73 o
  -6  17   6       54.52       80.36     17.97 o
  -5  17   6       25.76       32.99     16.66 o
  -4  17   6       23.77        0.56     14.92 o
  -3  17   6        6.14       10.96      9.27 o
  -2  17   6       14.14       21.92      9.36 o
  -1  17   6        9.56        8.17      6.22 o
   0  17   6      131.09       97.55     10.22 o
   1  17   6      199.43      201.73     10.70 o
   2  17   6      507.78      477.58     15.85 o
   3  17   6      109.27      141.91     10.03 o
   4  17   6      138.82      109.33     13.34 o
   5  17   6        4.18       -2.88     13.22 o
  -6  18   6        9.24        5.45     21.79 o
  -5  18   6       46.24       68.63     24.20 o
  -4  18   6      111.19       81.20     16.30 o
  -3  18   6       13.20       10.39      9.73 o
  -2  18   6      209.95      181.68     11.51 o
  -1  18   6     1134.54     1146.43     30.81 o
   0  18   6      964.31      916.43     22.76 o
   1  18   6      602.63      648.86     17.19 o
   2  18   6      807.34      847.85     23.81 o
   3  18   6      131.66      136.73     11.47 o
   4  18   6       32.75       43.12     15.21 o
   5  18   6        3.93       36.71     16.64 o
  -6  19   6        6.75       -8.67     17.41 o
  -5  19   6       26.67       19.77     16.43 o
  -4  19   6       20.01       -3.31     15.15 o
  -3  19   6      153.15      162.74     11.85 o
  -2  19   6       82.71       83.08     10.54 o
  -1  19   6       61.19       79.51     10.08 o
   0  19   6      247.88      247.08     12.99 o
   1  19   6      114.83      127.11      9.97 o
   2  19   6       27.40       24.77      9.55 o
   3  19   6      380.32      413.61     15.26 o
   4  19   6       94.54       96.13     16.07 o
   5  19   6       43.25       51.31     16.68 o
  -6  20   6       30.65       61.23     18.41 o
  -5  20   6        0.03      -10.23     16.41 o
  -4  20   6      180.63      216.09     20.11 o
  -3  20   6      487.38      434.07     49.65 o
  -2  20   6       12.28        8.61     10.01 o
  -1  20   6      873.27      834.71     35.00 o
   0  20   6      601.27      619.33     19.99 o
   1  20   6      113.81      131.20     10.44 o
   2  20   6       76.08       84.55     10.56 o
   3  20   6       14.88       24.44     10.52 o
   4  20   6        5.89        1.11     15.23 o
   5  20   6       55.94       56.97     17.91 o
  -5  21   6      100.92      127.99     29.02 o
  -4  21   6       16.63       12.44     16.85 o
  -3  21   6      251.23      267.09     24.66 o
  -2  21   6      296.09      312.64     15.46 o
  -1  21   6        9.66        2.50      9.83 o
   0  21   6      436.84      434.00     25.56 o
   1  21   6       19.97       30.00      9.36 o
   2  21   6       95.51      123.33     14.36 o
   3  21   6      247.11      254.52     17.55 o
   4  21   6        6.84       -7.05     15.92 o
   5  21   6        6.52       25.61     17.33 o
  -5  22   6       15.90      -17.53     17.53 o
  -4  22   6       38.20       43.24     17.98 o
  -3  22   6       42.14       10.44     13.36 o
  -2  22   6        5.93        3.65     10.39 o
  -1  22   6       46.24       50.43     10.73 o
   0  22   6      136.57      158.16     12.35 o
   1  22   6      231.75      218.58     13.78 o
   2  22   6       19.25       23.37     16.77 o
   3  22   6      110.31      140.25     14.65 o
   4  22   6      119.98      122.57     18.40 o
   5  22   6        1.86        6.42     23.68 o
  -5  23   6       20.21       -7.00     18.29 o
  -4  23   6      145.58      116.32     26.38 o
  -3  23   6        3.01       16.40     13.68 o
  -2  23   6       69.01      108.80     12.38 o
  -1  23   6       78.21       61.49     11.90 o
   0  23   6       67.63       67.16     11.78 o
   1  23   6       50.66       37.86     10.88 o
   2  23   6      480.21      514.77     23.47 o
   3  23   6        7.31       23.39     13.06 o
   4  23   6       27.51       53.53     17.33 o
   5  23   6        8.18       35.46     18.05 o
  -5  24   6       94.63       89.85     20.77 o
  -4  24   6        6.91       17.88     18.02 o
  -3  24   6      383.55      351.57     19.45 o
  -2  24   6      165.50      157.41     13.46 o
  -1  24   6      192.25      176.25     13.39 o
   0  24   6      232.53      285.21     15.27 o
   1  24   6       12.02       21.02     11.52 o
   2  24   6        0.79       -6.10     11.00 o
   3  24   6       23.49       51.71     16.46 o
   4  24   6        1.99       20.92     17.24 o
  -5  25   6       35.34       15.43     20.83 o
  -4  25   6      118.26      117.06     20.53 o
  -3  25   6        7.38       -9.03     16.57 o
  -2  25   6      366.12      386.82     17.22 o
  -1  25   6        1.20       -5.54     11.42 o
   0  25   6       32.20       16.30     11.99 o
   1  25   6        7.51      -10.16     11.77 o
   2  25   6        2.36        3.75     11.98 o
   3  25   6        4.78        7.10     13.54 o
   4  25   6       11.11       25.22     17.74 o
  -5  26   6        8.41       23.03     28.33 o
  -4  26   6        3.44        1.59     21.91 o
  -3  26   6       15.20       14.95     14.86 o
  -2  26   6      100.41       82.41     13.48 o
  -1  26   6        0.70        0.20     11.70 o
   0  26   6      502.35      522.81     19.60 o
   1  26   6       42.41       38.76     17.95 o
   2  26   6       81.49       75.97     13.42 o
   3  26   6       35.64       43.95     14.97 o
   4  26   6        3.74        4.95     18.36 o
  -4  27   6       31.37        5.97     20.33 o
  -3  27   6      127.32      131.25     17.29 o
  -2  27   6       31.26       39.49     12.75 o
  -1  27   6      175.54      190.95     14.78 o
   0  27   6       43.03       42.92     12.86 o
   1  27   6       26.99       27.61     13.11 o
   2  27   6      253.37      271.46     16.14 o
   3  27   6        0.39       -1.17     14.63 o
   4  27   6       78.17      100.53     20.29 o
  -4  28   6       39.95       -9.44     38.42 o
  -3  28   6      109.12      108.60     17.50 o
  -2  28   6      300.83      302.08     29.30 o
  -1  28   6      107.01      130.39     14.37 o
   0  28   6      150.83      174.62     14.79 o
   1  28   6      109.33      132.76     14.63 o
   2  28   6      101.65       92.65     14.75 o
   3  28   6        2.40        6.00     15.04 o
   4  28   6        7.77       -3.38     19.27 o
  -4  29   6       63.41      100.16     22.30 o
  -3  29   6       14.43       20.50     16.36 o
  -2  29   6      140.95      133.93     15.02 o
  -1  29   6       65.57       81.09     14.23 o
   0  29   6       60.73       51.32     13.69 o
   1  29   6        1.96        5.00     13.47 o
   2  29   6        2.31      -13.91     13.91 o
   3  29   6       17.55       27.84     15.98 o
  -4  30   6       21.99       11.52     22.13 o
  -3  30   6       17.12        5.21     16.79 o
  -2  30   6       18.35        9.31     17.12 o
  -1  30   6      144.07      165.37     16.04 o
   0  30   6        3.94      -10.50     13.59 o
   1  30   6      136.38      188.40     16.64 o
   2  30   6       35.71       13.16     17.19 o
   3  30   6       14.78        9.27     16.42 o
  -3  31   6      143.28      169.02     29.40 o
  -2  31   6       59.11       64.42     17.46 o
  -1  31   6        1.13       23.40     14.64 o
   0  31   6      216.99      213.51     16.99 o
   1  31   6      279.88      249.43     18.10 o
   2  31   6        9.76      -14.65     16.85 o
   3  31   6       61.87       76.18     17.92 o
  -3  32   6        1.64        5.66     21.98 o
  -2  32   6       28.33       49.67     17.88 o
  -1  32   6       36.97       33.44     15.16 o
   0  32   6        6.53       28.17     14.92 o
   1  32   6       29.26       47.83     15.45 o
   2  32   6        2.73        1.51     18.26 o
  -3  33   6      116.32      115.55     24.54 o
  -2  33   6        8.54       31.71     18.30 o
  -1  33   6       10.26        2.88     14.80 o
   0  33   6       33.07       21.09     15.60 o
   1  33   6       44.56       46.45     21.46 o
   2  33   6        0.34      -18.39     18.39 o
  -2  34   6       37.12       53.16     27.02 o
  -1  34   6       22.81       14.69     15.22 o
   0  34   6        0.27       -2.54     15.29 o
   1  34   6        3.58      -15.39     15.39 o
   2  34   6        0.16       -8.23     20.55 o
  -2  35   6       39.06       29.02     22.39 o
  -1  35   6        5.69       14.55     15.57 o
   0  35   6        5.13        5.06     16.09 o
   1  35   6       20.26       20.17     16.02 o
   0  36   6       24.85       11.62     16.87 o
  -5   0   7        0.04       10.78     18.58 o
  -3   0   7      124.18       97.92     20.11 o
  -1   0   7     1465.47     1460.60     47.94 o
   1   0   7      162.23      169.40     14.44 o
   3   0   7        6.51       10.97     13.30 o
   5   0   7       29.42       27.99     22.48 o
  -6   1   7       12.93        4.62     13.86 o
  -5   1   7      207.89      202.70     18.70 o
  -4   1   7       99.21       95.97      8.23 o
  -3   1   7      494.69      480.28     13.79 o
  -2   1   7      108.34      106.87      6.01 o
  -1   1   7      132.22      136.79      8.99 o
   0   1   7     1464.97     1466.94     23.33 o
   1   1   7      678.86      669.11     17.00 o
   2   1   7      622.47      635.94     18.04 o
   3   1   7       21.91       13.22      9.11 o
   4   1   7        0.88       -6.95     14.10 o
   5   1   7        1.22        0.83     25.46 o
   6   1   7        6.63        3.27     15.39 o
  -6   2   7       32.93       39.65     29.71 o
  -5   2   7       36.14       31.86     23.51 o
  -4   2   7      117.91      118.60     10.42 o
  -3   2   7     1083.64     1110.45     25.99 o
  -2   2   7       27.03       22.55      6.94 o
  -1   2   7      974.43      913.39     31.63 o
   0   2   7     1054.06     1059.66     18.62 o
   1   2   7      573.26      531.93     14.18 o
   2   2   7      161.21      148.67     12.10 o
   3   2   7       19.60        4.27      9.14 o
   4   2   7      140.32      133.26     16.61 o
   5   2   7      130.66      152.55     18.73 o
   6   2   7        9.81        2.59     15.57 o
  -6   3   7       41.32       43.65     19.15 o
  -5   3   7       33.79       32.81     13.94 o
  -4   3   7       13.09       17.83      9.62 o
  -3   3   7      223.11      202.77      9.85 o
  -2   3   7        0.25        3.52      5.67 o
  -1   3   7      390.74      384.66     14.63 o
   0   3   7      457.23      427.52     11.13 o
   1   3   7      751.90      734.73     15.14 o
   2   3   7      107.53       87.00      8.49 o
   3   3   7     1791.63     1636.72     29.15 o
   4   3   7       73.72       83.13     15.65 o
   5   3   7        0.05       17.74     14.43 o
   6   3   7       19.45       45.39     16.44 o
  -6   4   7        9.93       16.91     14.65 o
  -5   4   7       84.86       79.57     15.78 o
  -4   4   7       19.71       13.05     11.96 o
  -3   4   7        7.69       -9.24      9.24 o
  -2   4   7     1213.85     1228.53     20.33 o
  -1   4   7      147.95      132.35      9.23 o
   0   4   7      283.94      276.29      9.03 o
   1   4   7        6.91        0.32      6.94 o
   2   4   7      239.10      216.59     14.36 o
   3   4   7      116.20      109.13      9.57 o
   4   4   7      129.39      128.87     14.04 o
   5   4   7        0.58       -8.16     14.31 o
   6   4   7        9.26       17.52     16.33 o
  -6   5   7       31.52       23.28     14.53 o
  -5   5   7        2.67       -2.45     10.03 o
  -4   5   7      123.31      155.17     11.64 o
  -3   5   7      151.65      152.32      9.52 o
  -2   5   7      150.70      166.41     16.38 o
  -1   5   7       34.98       26.39      7.67 o
   0   5   7     1287.29     1266.59     18.10 o
   1   5   7        2.39       -6.35      6.35 o
   2   5   7     2018.16     2003.16     33.75 o
   3   5   7       52.34       49.91      8.71 o
   4   5   7      169.77      156.24     12.99 o
   5   5   7        8.24       20.49     12.31 o
   6   5   7       30.00       66.17     17.22 o
  -6   6   7        8.40       -4.17     14.62 o
  -5   6   7        2.28       -4.60     10.14 o
  -4   6   7      108.77      109.28     14.19 o
  -3   6   7      187.02      164.23      8.82 o
  -2   6   7      474.11      465.22     13.37 o
  -1   6   7      453.16      431.71     14.24 o
   0   6   7     1870.14     1885.69     28.76 o
   1   6   7       70.36       63.87      6.32 o
   2   6   7        1.28       -1.55      6.90 o
   3   6   7      216.12      219.11     11.96 o
   4   6   7       39.64       56.93     11.51 o
   5   6   7       16.69       21.59     12.52 o
   6   6   7        0.56       -4.16     15.90 o
  -6   7   7       31.52       13.63     15.18 o
  -5   7   7       10.48       -5.25     10.53 o
  -4   7   7        3.53       26.74     13.62 o
  -3   7   7        6.61       -3.19      7.00 o
  -2   7   7       29.89       20.07      7.14 o
  -1   7   7       51.24       39.90      7.13 o
   0   7   7      491.25      486.10     12.10 o
   1   7   7      233.73      224.61      9.08 o
   2   7   7      934.21      944.77     18.17 o
   3   7   7       17.56        4.99     10.51 o
   4   7   7        1.27      -10.92     13.16 o
   5   7   7       10.57        5.55     12.40 o
   6   7   7        0.66        3.53     16.57 o
  -6   8   7        0.00       -7.70     11.20 o
  -5   8   7        4.19       22.50     14.43 o
  -4   8   7      113.91      107.53     32.23 o
  -3   8   7      208.37      220.45      9.65 o
  -2   8   7      533.57      511.00     14.19 o
  -1   8   7      572.36      547.05     16.99 o
   0   8   7      745.38      768.38     16.64 o
   1   8   7        0.65        0.81      6.25 o
   2   8   7      308.28      334.28     12.77 o
   3   8   7       94.26      106.23      8.79 o
   4   8   7        1.14       19.22     12.81 o
   5   8   7       26.95       25.18     12.55 o
   6   8   7        0.56        2.95     13.67 o
  -6   9   7       24.63       22.55     23.86 o
  -5   9   7       69.56       75.20     15.72 o
  -4   9   7      148.25      136.75     15.65 o
  -3   9   7      101.24      101.06     14.57 o
  -2   9   7      170.32      155.50      9.07 o
  -1   9   7       23.08       25.52      6.50 o
   0   9   7     1492.72     1480.84     26.03 o
   1   9   7      967.37     1019.00     18.84 o
   2   9   7      929.07      972.71     19.29 o
   3   9   7       13.60       19.32      8.02 o
   4   9   7       92.62       78.07     21.45 o
   5   9   7        8.86       -3.37     14.50 o
   6   9   7        6.31       17.59     14.22 o
  -6  10   7        0.16        5.22     15.28 o
  -5  10   7        7.44       -0.23     14.91 o
  -4  10   7       43.39       47.13     23.74 o
  -3  10   7        1.70       -1.09      8.55 o
  -2  10   7     1365.87     1343.07     22.60 o
  -1  10   7      304.09      334.80     11.42 o
   0  10   7        4.32        6.44      6.27 o
   1  10   7       97.89       97.04      7.54 o
   2  10   7        5.06       -1.50      7.39 o
   3  10   7      155.38      157.80      9.84 o
   4  10   7      113.69      119.80     14.14 o
   5  10   7       12.03       -1.74     15.00 o
  -6  11   7        0.48       -3.32     22.71 o
  -5  11   7        6.68        6.45     15.21 o
  -4  11   7       52.09       43.79     14.81 o
  -3  11   7       92.48      103.38     10.08 o
  -2  11   7        4.87       -3.49      6.90 o
  -1  11   7       25.29       25.61      7.61 o
   0  11   7        1.91        7.27      6.82 o
   1  11   7      675.46      700.06     15.91 o
   2  11   7      138.03      147.89      9.03 o
   3  11   7       52.96       49.37      8.67 o
   4  11   7        1.31       -7.26     11.59 o
   5  11   7       19.88       17.92     15.47 o
  -6  12   7       11.07       28.49     16.10 o
  -5  12   7       32.36       20.97     15.41 o
  -4  12   7        2.80      -13.51     13.51 o
  -3  12   7      364.59      421.88     18.01 o
  -2  12   7      676.86      718.60     15.98 o
  -1  12   7     2251.81     2308.71     42.63 o
   0  12   7      349.73      360.94     12.24 o
   1  12   7      577.31      595.45     16.29 o
   2  12   7       53.43       43.87      8.04 o
   3  12   7      146.02      154.71     10.04 o
   4  12   7        6.48       -2.62     11.70 o
   5  12   7       26.08       31.76     13.53 o
  -6  13   7       15.47        6.43     16.97 o
  -5  13   7       42.95       55.97     21.68 o
  -4  13   7      296.10      269.44     23.74 o
  -3  13   7       67.24       59.72      9.98 o
  -2  13   7      310.23      304.22     13.12 o
  -1  13   7       11.74       17.14      7.81 o
   0  13   7      733.11      651.35     16.22 o
   1  13   7      840.53      842.21     19.41 o
   2  13   7      886.20      797.40     19.59 o
   3  13   7      533.30      562.20     15.36 o
   4  13   7       17.60       15.93     11.99 o
   5  13   7        5.70       11.14     13.15 o
  -6  14   7       12.00       -9.52     16.85 o
  -5  14   7        3.59      -10.14     17.20 o
  -4  14   7      106.25       91.33     16.30 o
  -3  14   7       94.16       99.14     10.51 o
  -2  14   7       32.85       34.69      8.33 o
  -1  14   7      342.85      340.43     13.89 o
   0  14   7       40.36       37.34      8.64 o
   1  14   7      212.70      215.53     10.78 o
   2  14   7       36.21       37.17      9.43 o
   3  14   7       27.77       23.05     10.00 o
   4  14   7        2.75      -11.90     14.25 o
   5  14   7        6.15       28.27     16.23 o
  -6  15   7        6.10       10.34     17.44 o
  -5  15   7       11.24      -15.87     15.87 o
  -4  15   7       29.70       34.64     16.52 o
  -3  15   7       78.71       74.78      9.30 o
  -2  15   7       57.69       61.51      8.84 o
  -1  15   7        1.96       -7.17      9.37 o
   0  15   7       12.62       23.38      7.94 o
   1  15   7      410.69      380.64     13.25 o
   2  15   7      243.93      286.69     12.53 o
   3  15   7      153.46      157.24     11.62 o
   4  15   7       19.83       16.47     16.70 o
   5  15   7       13.88      -13.37     20.69 o
  -6  16   7       28.31       24.77     23.17 o
  -5  16   7       32.89       16.80     25.12 o
  -4  16   7       92.82       82.72     16.95 o
  -3  16   7      104.67      111.99     12.68 o
  -2  16   7      401.36      416.49     19.34 o
  -1  16   7      143.67      139.33     18.97 o
   0  16   7      382.34      410.92     17.88 o
   1  16   7       30.76       28.85      9.07 o
   2  16   7      133.59      151.06     11.37 o
   3  16   7       12.11       14.58     12.40 o
   4  16   7      113.81      124.97     16.72 o
   5  16   7       18.89        3.12     16.54 o
  -6  17   7        3.41       -6.26     18.44 o
  -5  17   7       66.81       57.77     36.47 o
  -4  17   7        2.18       36.84     26.26 o
  -3  17   7       23.08       44.41     12.48 o
  -2  17   7        0.90       -0.56      9.98 o
  -1  17   7      438.47      425.15     15.86 o
   0  17   7      106.45      110.75     11.17 o
   1  17   7      569.32      524.00     15.95 o
   2  17   7      371.23      381.48     14.41 o
   3  17   7      238.67      218.04     15.40 o
   4  17   7       28.87       -0.93     15.08 o
   5  17   7       23.79       14.29     17.31 o
  -5  18   7        7.05        7.18     17.04 o
  -4  18   7        8.69        4.24     16.54 o
  -3  18   7       21.92       12.55     12.48 o
  -2  18   7       77.94      103.29     11.28 o
  -1  18   7        9.98       -9.59      9.59 o
   0  18   7       17.59       24.92     10.23 o
   1  18   7       88.52       82.37     10.26 o
   2  18   7      168.12      189.20     12.44 o
   3  18   7        9.04        6.03     12.03 o
   4  18   7       44.12       74.15     16.75 o
   5  18   7       15.00       22.23     20.76 o
  -5  19   7       10.26       37.83     18.68 o
  -4  19   7      440.82      377.87     24.00 o
  -3  19   7       95.41      113.96     14.51 o
  -2  19   7       48.01       36.70     12.22 o
  -1  19   7        1.15      -10.08     10.08 o
   0  19   7      695.14      713.80     30.66 o
   1  19   7        0.59       14.08      9.78 o
   2  19   7       48.45       56.29     10.79 o
   3  19   7       98.12       92.21     13.46 o
   4  19   7       50.14       61.49     26.93 o
   5  19   7        0.49        9.97     17.48 o
  -5  20   7      120.86      130.29     20.77 o
  -4  20   7       96.06       80.48     18.81 o
  -3  20   7       52.05       47.45     13.90 o
  -2  20   7      638.78      643.56     21.23 o
  -1  20   7      182.45      181.53     14.26 o
   0  20   7       56.74       59.36     11.15 o
   1  20   7       39.60       28.22     10.36 o
   2  20   7       15.42        8.35     10.60 o
   3  20   7       50.45       60.84     13.58 o
   4  20   7       75.99      116.18     18.39 o
   5  20   7       17.26       37.05     18.22 o
  -5  21   7        0.92        0.02     19.97 o
  -4  21   7      115.16       71.67     19.12 o
  -3  21   7        9.67        5.45     13.66 o
  -2  21   7        1.22       -1.98     10.85 o
  -1  21   7       75.97       51.90     11.03 o
   0  21   7      206.89      185.83     13.96 o
   1  21   7        6.30       -2.57      9.72 o
   2  21   7      156.73      137.37     12.42 o
   3  21   7       12.28       21.31     13.42 o
   4  21   7        6.43        8.77     17.06 o
  -5  22   7        2.02       -8.62     19.11 o
  -4  22   7       99.78       98.65     19.92 o
  -3  22   7        8.02       10.65     14.33 o
  -2  22   7       18.07       -5.25     10.83 o
  -1  22   7      139.27      160.96     13.36 o
   0  22   7       13.89       -5.66     11.38 o
   1  22   7       22.19       28.13     10.63 o
   2  22   7       88.09      113.91     15.64 o
   3  22   7      100.67       86.89     14.77 o
   4  22   7        9.65        9.16     17.71 o
  -5  23   7       74.96       74.44     20.91 o
  -4  23   7       24.79       64.95     20.02 o
  -3  23   7      284.71      324.82     33.68 o
  -2  23   7      164.25      157.18     20.10 o
  -1  23   7        2.65       27.88     12.18 o
   0  23   7      158.63      171.50     13.83 o
   1  23   7      681.01      747.03     21.33 o
   2  23   7      177.35      145.62     13.22 o
   3  23   7       42.13       38.94     24.52 o
   4  23   7       30.78       27.34     18.58 o
  -5  24   7        0.23      -12.29     20.31 o
  -4  24   7      115.64      140.02     21.96 o
  -3  24   7       13.10       23.77     15.34 o
  -2  24   7      179.83      168.79     14.42 o
  -1  24   7       73.28      103.41     13.22 o
   0  24   7       38.81       40.32     12.46 o
   1  24   7       47.07       52.67     12.41 o
   2  24   7        0.16       -6.35     11.95 o
   3  24   7       33.94       25.04     17.71 o
   4  24   7       16.27       14.28     19.56 o
  -4  25   7        0.46       -9.64     19.41 o
  -3  25   7       25.51       26.61     17.95 o
  -2  25   7       15.14       14.02     16.82 o
  -1  25   7        1.29       -7.91     12.02 o
   0  25   7        1.06      -11.71     12.38 o
   1  25   7        6.79        2.81     12.87 o
   2  25   7       10.16      -11.68     11.68 o
   3  25   7        1.06       -7.77     14.39 o
   4  25   7       37.51       34.69     18.60 o
  -4  26   7        0.71       -9.29     20.28 o
  -3  26   7       86.06       79.86     17.35 o
  -2  26   7       10.55        5.20     13.22 o
  -1  26   7      121.58      126.67     14.25 o
   0  26   7       98.28      105.87     14.06 o
   1  26   7        0.83      -10.78     14.34 o
   2  26   7        1.00       -9.14     13.97 o
   3  26   7       44.20       51.10     15.58 o
  -4  27   7       65.94      101.53     35.90 o
  -3  27   7        0.61      -16.36     16.36 o
  -2  27   7      259.35      259.11     16.81 o
  -1  27   7       55.90       58.87     18.41 o
   0  27   7       10.32        4.66     12.99 o
   1  27   7      246.98      203.97     16.65 o
   2  27   7        1.23       -6.63     12.87 o
   3  27   7      211.14      229.25     18.84 o
  -4  28   7       68.83       72.03     23.19 o
  -3  28   7      134.23      118.91     18.76 o
  -2  28   7       14.72       26.69     18.61 o
  -1  28   7      133.64      142.13     15.74 o
   0  28   7        6.44       10.58     13.75 o
   1  28   7        7.87        2.76     14.38 o
   2  28   7       40.31       25.60     13.88 o
   3  28   7        1.58        9.39     16.43 o
  -3  29   7       15.78       19.65     17.61 o
  -2  29   7       11.96        1.76     21.88 o
  -1  29   7        1.39      -13.23     13.85 o
   0  29   7       13.56       14.21     15.63 o
   1  29   7        4.98        6.99     14.58 o
   2  29   7       18.52        3.14     15.18 o
   3  29   7        2.66      -16.05     16.05 o
  -3  30   7       18.07       35.93     22.30 o
  -2  30   7      153.79      153.53     19.64 o
  -1  30   7        5.01      -14.24     14.24 o
   0  30   7      136.18      195.93     17.26 o
   1  30   7        1.57      -14.19     14.19 o
   2  30   7       45.85       45.57     18.17 o
  -3  31   7       24.37       29.82     23.35 o
  -2  31   7        1.02       -0.19     17.17 o
  -1  31   7       20.43        0.51     15.11 o
   0  31   7       32.40       35.16     17.27 o
   1  31   7       21.45       -0.82     15.18 o
   2  31   7      137.23      163.33     20.89 o
  -2  32   7       28.80       26.42     18.08 o
  -1  32   7        3.25        3.98     15.23 o
   0  32   7        3.12        0.02     15.39 o
   1  32   7       32.79       33.10     15.89 o
   2  32   7        0.93      -20.51     23.38 o
  -2  33   7        0.40       -1.28     18.24 o
  -1  33   7        2.83       -4.60     16.07 o
   0  33   7       12.88       26.16     16.26 o
   1  33   7        2.71       -2.19     16.56 o
  -1  34   7       55.48       83.92     17.33 o
   0  34   7       92.56      108.33     17.72 o
  -6   0   8        4.36       -0.69     20.19 o
  -4   0   8       16.78       20.93     13.09 o
  -2   0   8      621.04      661.31     52.87 o
   0   0   8        5.06      -11.51     11.51 o
   2   0   8      208.54      237.28     26.15 o
   4   0   8       76.57      106.67     25.69 o
  -6   1   8        2.30       -3.19     11.48 o
  -5   1   8       13.27        6.18      9.39 o
  -4   1   8        4.58       -1.57      8.97 o
  -3   1   8       12.85       19.40      7.96 o
  -2   1   8      258.56      250.53     12.11 o
  -1   1   8       20.62       11.39      8.23 o
   0   1   8      922.23      939.80     22.93 o
   1   1   8      597.44      610.22     14.77 o
   2   1   8       52.83       30.75     10.07 o
   3   1   8      445.92      416.98     16.04 o
   4   1   8       13.11        8.14     16.22 o
   5   1   8       38.59       43.48     29.59 o
  -6   2   8       20.36       36.58     14.68 o
  -5   2   8        6.42        9.37      9.47 o
  -4   2   8       72.01       73.29      9.98 o
  -3   2   8        6.00        2.44      8.02 o
  -2   2   8      867.10      854.79     21.40 o
  -1   2   8        1.64       -5.15      8.42 o
   0   2   8      253.50      229.29     12.05 o
   1   2   8        0.28       -2.16      9.99 o
   2   2   8       23.61       20.61     10.06 o
   3   2   8      138.86      122.28     11.86 o
   4   2   8       17.92       18.56     16.37 o
   5   2   8        7.57       18.65     16.05 o
  -6   3   8        0.16      -13.76     13.79 o
  -5   3   8       12.69        5.16      9.38 o
  -4   3   8       65.50       74.26      9.98 o
  -3   3   8      357.42      365.76     12.32 o
  -2   3   8       27.36       18.63      9.07 o
  -1   3   8      312.98      337.50     15.79 o
   0   3   8      109.66      111.42     12.85 o
   1   3   8       92.49       93.49      8.98 o
   2   3   8      519.98      488.66     16.69 o
   3   3   8       14.38       14.57     10.69 o
   4   3   8        7.46       -1.09     16.05 o
   5   3   8       40.09       48.89     16.16 o
  -6   4   8        1.19      -16.04     16.22 o
  -5   4   8        4.82       26.46     12.10 o
  -4   4   8       11.87       24.38     11.01 o
  -3   4   8      239.30      240.94     10.74 o
  -2   4   8        1.81       -4.51      8.37 o
  -1   4   8       63.52       64.73      9.33 o
   0   4   8      535.78      529.69     17.59 o
   1   4   8       61.28       61.28      9.76 o
   2   4   8      371.82      377.13     12.39 o
   3   4   8      272.44      312.07     13.18 o
   4   4   8       96.75       82.16     14.80 o
   5   4   8       80.39       63.53     24.55 o
  -6   5   8        3.39        5.00     12.75 o
  -5   5   8       36.03       32.70     12.28 o
  -4   5   8        2.39      -10.41     10.62 o
  -3   5   8      115.88      110.63      9.38 o
  -2   5   8      132.65      124.26      9.11 o
  -1   5   8      165.63      166.97     11.52 o
   0   5   8        3.76        2.19      6.71 o
   1   5   8      694.42      683.59     17.95 o
   2   5   8       95.93       88.19      9.03 o
   3   5   8      338.77      314.13     12.14 o
   4   5   8        7.75        7.83     12.02 o
   5   5   8        0.06      -15.83     15.83 o
  -6   6   8        6.59       11.34     17.11 o
  -5   6   8       17.00       33.66     16.04 o
  -4   6   8       16.91       19.09     13.58 o
  -3   6   8      347.00      353.47     12.36 o
  -2   6   8       25.08       28.93      8.06 o
  -1   6   8      688.85      729.26     20.26 o
   0   6   8      144.52      136.27      7.96 o
   1   6   8      624.37      607.29     15.03 o
   2   6   8      240.56      225.27     10.55 o
   3   6   8      287.74      331.05     12.62 o
   4   6   8       69.91       64.53     12.87 o
   5   6   8       38.18       33.75     16.40 o
  -6   7   8        1.19       -8.53     16.94 o
  -5   7   8        9.67       16.28     15.95 o
  -4   7   8        0.39        1.43     11.24 o
  -3   7   8       65.68       68.78      9.13 o
  -2   7   8       65.55       64.15      8.68 o
  -1   7   8      790.88      784.45     25.06 o
   0   7   8        0.27       -2.85      6.30 o
   1   7   8     1543.19     1520.89     25.67 o
   2   7   8       58.44       47.58      8.44 o
   3   7   8       62.49       49.85      8.56 o
   4   7   8       75.59       98.06     18.51 o
   5   7   8        0.36        5.06     13.30 o
  -6   8   8       13.26       56.61     19.27 o
  -5   8   8      171.40      208.05     19.86 o
  -4   8   8       33.10       36.40     11.62 o
  -3   8   8      130.18      127.06      9.74 o
  -2   8   8      690.51      686.81     20.78 o
  -1   8   8      524.77      514.43     22.90 o
   0   8   8       32.70       33.66      8.33 o
   1   8   8      134.97      136.18      9.18 o
   2   8   8      104.11      119.99     10.14 o
   3   8   8      410.54      426.56     19.90 o
   4   8   8       41.27       41.82     12.70 o
   5   8   8       42.80       48.21     14.03 o
  -6   9   8       18.77       27.97     17.25 o
  -5   9   8      101.27      117.65     17.59 o
  -4   9   8      199.47      178.10     13.92 o
  -3   9   8       81.46       71.39      9.32 o
  -2   9   8      173.43      180.41     10.42 o
  -1   9   8      890.87      865.47     19.83 o
   0   9   8      162.88      164.44      8.30 o
   1   9   8      487.12      439.48     14.12 o
   2   9   8       15.46        6.51      9.33 o
   3   9   8        1.13        3.89     10.05 o
   4   9   8        0.11      -10.55     12.40 o
   5   9   8       33.06       11.99     14.12 o
  -6  10   8        4.60      -19.04     19.04 o
  -5  10   8        0.35       15.61     26.72 o
  -4  10   8        1.79        3.43     14.17 o
  -3  10   8      210.67      209.51     10.89 o
  -2  10   8       66.92       33.76      9.71 o
  -1  10   8      278.54      270.25     11.64 o
   0  10   8        3.38        0.50      8.00 o
   1  10   8      411.40      414.78     14.00 o
   2  10   8      252.75      282.02     12.51 o
   3  10   8       28.67       16.00     10.37 o
   4  10   8       33.42       43.19     15.31 o
   5  10   8       22.31       31.12     14.90 o
  -6  11   8        4.36       14.76     18.09 o
  -5  11   8        3.43        7.87     16.81 o
  -4  11   8        3.90       21.54     15.89 o
  -3  11   8       39.04       38.65      8.98 o
  -2  11   8      305.85      305.00     13.67 o
  -1  11   8      137.11      111.17      9.84 o
   0  11   8      719.27      727.55     17.69 o
   1  11   8       29.22       38.10      8.77 o
   2  11   8       20.86       35.50      9.64 o
   3  11   8       36.14       57.74     10.82 o
   4  11   8       45.77       59.42     19.30 o
   5  11   8       89.33      130.61     17.36 o
  -6  12   8        0.70       17.52     17.90 o
  -5  12   8        6.19       -1.58     25.00 o
  -4  12   8        3.82       19.36     16.67 o
  -3  12   8       10.01       -8.50      8.82 o
  -2  12   8      270.44      301.62     12.42 o
  -1  12   8        3.35       -8.60      8.60 o
   0  12   8      503.06      487.08     14.51 o
   1  12   8      938.92      964.89     21.60 o
   2  12   8       30.18       45.99      9.62 o
   3  12   8       22.20       11.60     10.59 o
   4  12   8       73.18       75.10     16.24 o
   5  12   8        8.71       13.41     16.47 o
  -6  13   8        4.95        8.65     18.28 o
  -5  13   8       37.94       73.28     17.81 o
  -4  13   8        0.40       -2.79     15.62 o
  -3  13   8        2.93        6.72     10.26 o
  -2  13   8       71.85       74.44      9.88 o
  -1  13   8        9.59       13.62     10.26 o
   0  13   8      640.38      661.65     17.70 o
   1  13   8      240.02      214.78     12.53 o
   2  13   8      187.61      194.22     11.86 o
   3  13   8       18.85       20.19     12.09 o
   4  13   8        8.33      -15.24     15.24 o
   5  13   8       17.95       20.32     17.33 o
  -5  14   8       26.49       -5.13     17.60 o
  -4  14   8       61.00       56.56     17.59 o
  -3  14   8        0.27      -15.36     15.36 o
  -2  14   8      238.62      256.49     16.75 o
  -1  14   8      134.95      118.73     11.92 o
   0  14   8        0.54       -8.39      8.39 o
   1  14   8      119.32      113.62     10.42 o
   2  14   8       41.20       50.74     10.26 o
   3  14   8        0.44        0.48     10.81 o
   4  14   8       50.22       37.66     15.83 o
   5  14   8        0.13       -1.88     20.66 o
  -5  15   8       55.74       63.27     19.30 o
  -4  15   8        0.68       -4.10     16.70 o
  -3  15   8      187.28      195.47     18.00 o
  -2  15   8       51.37       48.59      9.88 o
  -1  15   8      245.90      257.63     13.91 o
   0  15   8      130.44      114.97      9.83 o
   1  15   8      205.81      269.45     12.50 o
   2  15   8      131.74      126.17     11.39 o
   3  15   8       41.13       43.78     13.04 o
   4  15   8        0.64      -15.68     15.86 o
   5  15   8        2.89        4.02     17.13 o
  -5  16   8        0.38        3.78     18.33 o
  -4  16   8      249.32      229.93     21.76 o
  -3  16   8      123.53      134.89     20.38 o
  -2  16   8      119.84      115.26     10.88 o
  -1  16   8      952.92     1004.52     25.17 o
   0  16   8       99.51      102.66     12.38 o
   1  16   8       12.65       10.12      9.63 o
   2  16   8       24.47       12.23     10.30 o
   3  16   8       10.25       11.05     12.86 o
   4  16   8       10.49       10.14     16.66 o
  -5  17   8        3.76       -9.54     18.67 o
  -4  17   8       24.44        9.11     17.92 o
  -3  17   8       33.94       20.27     13.49 o
  -2  17   8       13.16        3.85     10.87 o
  -1  17   8       49.07       62.01     11.51 o
   0  17   8        5.66        0.31     10.82 o
   1  17   8      252.20      264.82     15.33 o
   2  17   8      146.16      141.75     11.92 o
   3  17   8       60.61       54.25     13.77 o
   4  17   8       27.27       35.28     16.83 o
  -5  18   8       26.04       63.01     19.78 o
  -4  18   8        2.35      -11.73     19.38 o
  -3  18   8      262.04      250.21     17.43 o
  -2  18   8       11.52       27.23     11.82 o
  -1  18   8        2.55        8.51     11.29 o
   0  18   8        6.63        1.66     12.05 o
   1  18   8      174.32      177.29     11.94 o
   2  18   8        0.13        5.33     13.52 o
   3  18   8      165.91      185.46     15.78 o
   4  18   8        0.08       11.22     16.76 o
  -5  19   8       60.77       69.25     20.15 o
  -4  19   8      202.74      221.12     42.67 o
  -3  19   8        6.35       15.17     17.29 o
  -2  19   8      160.09      158.43     13.56 o
  -1  19   8      171.18      169.43     13.60 o
   0  19   8       18.08       -1.12     11.59 o
   1  19   8       99.76      136.36     11.98 o
   2  19   8      237.58      258.30     14.28 o
   3  19   8       77.34      103.96     14.87 o
   4  19   8        4.50       -3.66     17.17 o
  -5  20   8        3.15        6.85     20.08 o
  -4  20   8        0.45       19.97     18.76 o
  -3  20   8      403.42      382.05     22.35 o
  -2  20   8       20.53      -10.33     11.66 o
  -1  20   8      136.38      154.11     13.65 o
   0  20   8        2.71       19.68     11.88 o
   1  20   8       13.83        7.57     11.18 o
   2  20   8       15.74        6.70     11.43 o
   3  20   8        4.53        9.72     13.83 o
   4  20   8       13.84       41.67     18.57 o
  -5  21   8        1.17       23.70     20.83 o
  -4  21   8       11.08       17.78     19.95 o
  -3  21   8       48.65       29.56     14.72 o
  -2  21   8        4.12        2.39     12.44 o
  -1  21   8      323.35      276.21     16.10 o
   0  21   8       25.67       29.52     12.90 o
   1  21   8       19.67       23.94     11.44 o
   2  21   8        3.41        3.28     11.67 o
   3  21   8       24.41       22.93     14.48 o
   4  21   8       36.27       23.47     18.17 o
  -4  22   8       13.30       48.19     20.68 o
  -3  22   8       73.80       75.73     16.23 o
  -2  22   8      149.74      163.09     14.92 o
  -1  22   8       74.54       75.08     13.25 o
   0  22   8        9.02       17.22     13.18 o
   1  22   8        9.90        7.48     11.43 o
   2  22   8        3.23       -8.91     12.09 o
   3  22   8       31.79       -2.23     23.94 o
   4  22   8        5.27        6.36     19.72 o
  -4  23   8       91.27      111.45     22.63 o
  -3  23   8      124.05      113.81     17.43 o
  -2  23   8       34.11       34.04     12.97 o
  -1  23   8      157.30      139.99     15.06 o
   0  23   8      104.90      128.58     14.68 o
   1  23   8      312.29      301.80     17.12 o
   2  23   8       45.75       62.41     12.82 o
   3  23   8       73.57      108.12     30.49 o
  -4  24   8        0.87       21.38     20.99 o
  -3  24   8       72.50       69.85     17.44 o
  -2  24   8      120.31      118.50     16.95 o
  -1  24   8        3.50       -6.07     13.30 o
   0  24   8        5.42        7.86     12.29 o
   1  24   8        1.84       -3.21     13.71 o
   2  24   8       39.31       54.15     13.29 o
   3  24   8       11.88       -4.33     17.35 o
  -4  25   8        4.50       -6.65     21.57 o
  -3  25   8        1.11      -14.92     16.81 o
  -2  25   8       57.66       31.99     14.15 o
  -1  25   8        3.11       12.25     13.49 o
   0  25   8       28.78       43.86     14.49 o
   1  25   8       54.26       41.24     14.75 o
   2  25   8       38.56       40.94     13.62 o
   3  25   8        6.37       13.35     16.21 o
  -4  26   8       94.62      149.46     42.67 o
  -3  26   8       58.18       72.97     22.29 o
  -2  26   8       60.28       44.22     16.61 o
  -1  26   8      285.24      325.21     18.26 o
   0  26   8       13.13       15.53     14.04 o
   1  26   8       27.62       14.06     14.07 o
   2  26   8       51.03       50.00     14.31 o
   3  26   8        0.06      -16.00     16.12 o
  -3  27   8      125.22      143.84     23.99 o
  -2  27   8        1.87       -5.87     16.56 o
  -1  27   8       75.10       82.68     15.20 o
   0  27   8      103.60      102.90     15.87 o
   1  27   8       61.63       74.44     15.98 o
   2  27   8       61.43       87.42     18.88 o
   3  27   8        0.23      -24.92     24.92 o
  -3  28   8        2.60       35.17     22.38 o
  -2  28   8        4.00        7.65     17.50 o
  -1  28   8        1.06       -7.49     14.30 o
   0  28   8        1.82      -10.35     14.56 o
   1  28   8       39.65       11.84     15.55 o
   2  28   8        7.96       22.35     18.75 o
  -3  29   8       48.41       34.01     23.11 o
  -2  29   8       33.84        8.62     17.47 o
  -1  29   8        5.83       16.32     14.98 o
   0  29   8       16.12        6.30     15.13 o
   1  29   8        1.29        8.83     14.85 o
   2  29   8       22.41       31.42     19.40 o
  -2  30   8       12.92        1.20     22.64 o
  -1  30   8       67.51       74.11     16.44 o
   0  30   8        0.04       -4.58     15.08 o
   1  30   8        8.02       -7.87     15.64 o
  -2  31   8       16.96        5.42     21.12 o
  -1  31   8        1.01      -13.20     15.97 o
   0  31   8       34.82       21.70     15.48 o
   1  31   8       40.50       50.07     16.78 o
  -1  32   8       26.54       32.44     16.60 o
   0  32   8       10.48      -16.19     16.19 o
  -5   0   9        6.23       -8.27     18.92 o
  -3   0   9      432.35      446.41     56.66 o
  -1   0   9       18.08       28.96     14.36 o
   1   0   9      242.37      260.16     22.02 o
   3   0   9      650.21      673.05     31.46 o
   5   0   9       24.04       47.94     29.13 o
  -6   1   9       17.10       27.64     12.27 o
  -5   1   9        6.47        8.21     11.54 o
  -4   1   9       77.87      111.83     26.04 o
  -3   1   9        9.87       30.44     10.45 o
  -2   1   9       60.61       51.02     10.54 o
  -1   1   9      685.47      659.73     20.09 o
   0   1   9       33.82       35.04     10.50 o
   1   1   9      222.11      207.19     12.96 o
   2   1   9      187.98      179.59     13.37 o
   3   1   9        4.84        2.94     14.75 o
   4   1   9        0.02        9.82     20.42 o
   5   1   9       14.00       27.15     20.03 o
  -6   2   9        3.52        8.26     14.27 o
  -5   2   9        0.28        6.23     13.12 o
  -4   2   9        0.43      -10.42     15.73 o
  -3   2   9        4.36       -6.45     10.06 o
  -2   2   9        4.55       14.28     12.58 o
  -1   2   9       33.66       49.21     10.17 o
   0   2   9      131.35      106.83     11.44 o
   1   2   9       93.37       98.92     11.49 o
   2   2   9       31.64       11.94     13.71 o
   3   2   9        1.86      -10.16     11.60 o
   4   2   9       15.84       22.65     19.61 o
   5   2   9        4.85       45.66     17.84 o
  -6   3   9       13.02        6.00     14.15 o
  -5   3   9        0.98       -5.22     13.52 o
  -4   3   9        7.87       23.79     17.20 o
  -3   3   9       68.41       65.17     11.09 o
  -2   3   9      158.16      168.19     12.54 o
  -1   3   9      357.78      340.16     17.29 o
   0   3   9       94.58      113.92     11.73 o
   1   3   9       83.93       61.84     11.02 o
   2   3   9       11.22       -5.79     10.94 o
   3   3   9        8.69       -7.49     11.95 o
   4   3   9       37.50       67.65     19.13 o
   5   3   9        1.57       -0.71     16.75 o
  -6   4   9        9.86        4.50     14.27 o
  -5   4   9       62.09       63.92     14.37 o
  -4   4   9      130.40      109.30     18.49 o
  -3   4   9       44.42       58.06     10.95 o
  -2   4   9      166.68      218.17     12.90 o
  -1   4   9      143.87      166.14     24.47 o
   0   4   9       92.45       94.23     13.39 o
   1   4   9      419.39      435.26     16.63 o
   2   4   9      208.32      227.57     14.30 o
   3   4   9        8.96      -11.42     11.42 o
   4   4   9       14.67       10.64     15.51 o
   5   4   9        0.46       27.36     17.17 o
  -6   5   9        8.23       -4.59     14.24 o
  -5   5   9        1.23       11.89     15.13 o
  -4   5   9       24.04       42.55     17.25 o
  -3   5   9       20.24       22.87     10.52 o
  -2   5   9      103.20      102.76     11.59 o
  -1   5   9        1.18       -3.27     10.19 o
   0   5   9       81.01       65.41      8.49 o
   1   5   9        1.04       -0.09      8.63 o
   2   5   9       44.02       34.74      9.77 o
   3   5   9        1.13       -9.40     10.94 o
   4   5   9       20.92       10.99     15.68 o
   5   5   9       30.07       33.43     17.58 o
  -6   6   9        7.28        5.03     14.40 o
  -5   6   9       15.00       -0.76     13.62 o
  -4   6   9       82.41       54.01     17.79 o
  -3   6   9       87.06       71.04     11.45 o
  -2   6   9       78.39       66.05     11.11 o
  -1   6   9       87.46       72.59     11.45 o
   0   6   9      102.24      108.66      9.30 o
   1   6   9      195.80      191.62     11.41 o
   2   6   9        8.76       19.12      9.44 o
   3   6   9       62.25       63.58     11.69 o
   4   6   9        4.30      -15.34     15.34 o
   5   6   9        0.22       -8.72     17.38 o
  -6   7   9        2.04       18.35     23.17 o
  -5   7   9        4.98        2.13     13.78 o
  -4   7   9       25.42       36.86     17.10 o
  -3   7   9       64.18       61.88     11.41 o
  -2   7   9      538.96      551.26     31.82 o
  -1   7   9      107.35      112.67     11.63 o
   0   7   9     1511.14     1573.89     28.88 o
   1   7   9       91.79      107.62      9.43 o
   2   7   9      464.53      448.67     14.48 o
   3   7   9       40.70       31.60     10.11 o
   4   7   9       64.55       95.87     16.98 o
   5   7   9        4.65        0.89     17.54 o
  -5   8   9       12.24       -4.52     13.78 o
  -4   8   9      120.42      124.40     18.90 o
  -3   8   9      165.56      186.96     14.77 o
  -2   8   9      101.38      120.97     13.51 o
  -1   8   9      307.73      309.41     14.93 o
   0   8   9       14.99       33.55      7.71 o
   1   8   9      303.80      279.43     12.53 o
   2   8   9      546.93      537.96     15.72 o
   3   8   9        0.32       16.55     10.23 o
   4   8   9       52.29       50.52     14.06 o
   5   8   9       17.74       38.65     18.22 o
  -5   9   9       17.38       -1.52     18.44 o
  -4   9   9       13.22       21.72     18.06 o
  -3   9   9       41.89       48.22     13.42 o
  -2   9   9       51.65       50.48     11.00 o
  -1   9   9       27.39        6.88     10.47 o
   0   9   9      181.41      179.64     11.39 o
   1   9   9        8.99       17.30      8.46 o
   2   9   9      343.91      348.01     19.65 o
   3   9   9       32.16       37.19     10.54 o
   4   9   9        0.81        5.94     13.77 o
  -5  10   9        3.64        0.32     18.38 o
  -4  10   9       10.05       -2.28     17.84 o
  -3  10   9       36.77       81.05     13.97 o
  -2  10   9        0.07        4.60     10.88 o
  -1  10   9        1.03       -2.63     10.33 o
   0  10   9       17.34       13.91     10.04 o
   1  10   9      191.23      199.14     10.74 o
   2  10   9      163.68      144.67     16.29 o
   3  10   9       98.81      111.97     11.23 o
   4  10   9       11.18       25.24     14.28 o
  -5  11   9        3.59        1.39     18.55 o
  -4  11   9       18.48       27.20     26.72 o
  -3  11   9        1.03       -6.90     16.76 o
  -2  11   9      123.15      139.21     12.74 o
  -1  11   9      287.01      287.74     13.26 o
   0  11   9      224.12      196.80     12.10 o
   1  11   9      368.44      359.14     14.79 o
   2  11   9       35.33       29.33     10.71 o
   3  11   9       25.11       53.27     11.95 o
   4  11   9        0.14        1.32     13.98 o
  -5  12   9        5.86       21.64     19.15 o
  -4  12   9        0.29      -17.73     18.16 o
  -3  12   9       40.59       57.48     14.21 o
  -2  12   9       30.96       45.69     11.27 o
  -1  12   9       19.29       34.00     10.30 o
   0  12   9      106.66       94.12     10.89 o
   1  12   9      343.20      353.67     14.00 o
   2  12   9       39.51       35.33     11.56 o
   3  12   9       19.28        3.39     13.03 o
   4  12   9       10.78       20.52     14.20 o
  -5  13   9        1.70       15.69     19.05 o
  -4  13   9        1.18       14.87     18.29 o
  -3  13   9       26.95       10.54     13.84 o
  -2  13   9        0.09        2.29     11.28 o
  -1  13   9       59.60       75.89     11.91 o
   0  13   9        1.52       21.21     11.23 o
   1  13   9       19.09       41.61     10.91 o
   2  13   9       25.74        9.43     10.56 o
   3  13   9       18.58        0.50     13.03 o
   4  13   9       19.69       38.09     17.29 o
  -5  14   9       46.68       46.95     20.46 o
  -4  14   9       40.14       25.97     18.64 o
  -3  14   9       44.29       50.41     24.26 o
  -2  14   9        8.96       22.54     10.37 o
  -1  14   9      230.19      218.01     12.91 o
   0  14   9       93.61       81.63     13.73 o
   1  14   9      311.78      366.72     24.35 o
   2  14   9       45.51       45.22     11.60 o
   3  14   9      128.95      149.48     15.67 o
   4  14   9       24.25       31.88     19.90 o
  -5  15   9        6.46      -11.46     19.38 o
  -4  15   9       76.53       51.94     19.37 o
  -3  15   9      206.59      210.31     17.52 o
  -2  15   9       14.29       28.78     10.86 o
  -1  15   9      228.53      243.21     14.19 o
   0  15   9        6.11        9.86     11.75 o
   1  15   9       59.09       72.84     11.21 o
   2  15   9        9.65      -10.64     10.64 o
   3  15   9        0.51       -8.20     13.50 o
   4  15   9        7.01      -16.34     16.68 o
  -5  16   9       16.27       13.61     25.46 o
  -4  16   9        6.69       24.26     18.87 o
  -3  16   9        1.16      -14.61     14.61 o
  -2  16   9      244.84      265.93     13.92 o
  -1  16   9        9.19        7.77     11.78 o
   0  16   9        0.08       11.27     12.17 o
   1  16   9        1.92        5.53     12.60 o
   2  16   9        1.48       -2.88     10.92 o
   3  16   9        1.42       18.94     14.11 o
   4  16   9       27.08       39.94     18.34 o
  -5  17   9       11.08       11.83     20.64 o
  -4  17   9        4.04        6.14     19.79 o
  -3  17   9        3.05        9.46     14.76 o
  -2  17   9       57.28       66.01     11.75 o
  -1  17   9       15.84       22.11     12.01 o
   0  17   9      137.53      144.62     13.63 o
   1  17   9       95.38       84.18     13.81 o
   2  17   9        0.10       -5.89     11.20 o
   3  17   9        2.96       21.80     14.36 o
   4  17   9       15.45       34.07     18.04 o
  -4  18   9       94.11      141.66     25.81 o
  -3  18   9       47.38       82.74     16.32 o
  -2  18   9      101.66      129.95     12.65 o
  -1  18   9       33.89       39.48     13.07 o
   0  18   9       31.71       26.79     12.20 o
   1  18   9       81.43       82.54     14.46 o
   2  18   9      104.90      129.43     13.79 o
   3  18   9       43.38       51.74     15.34 o
   4  18   9       40.42       53.98     30.58 o
  -4  19   9       28.42       69.63     21.65 o
  -3  19   9       69.23       69.33     16.37 o
  -2  19   9       80.78       82.58     11.88 o
  -1  19   9       81.08       77.65     13.36 o
   0  19   9      358.96      364.74     17.79 o
   1  19   9        9.10        3.72     13.07 o
   2  19   9       37.14       47.47     12.79 o
   3  19   9        7.88        2.73     15.19 o
  -4  20   9        0.76       18.09     20.41 o
  -3  20   9       14.00       24.29     16.00 o
  -2  20   9        2.13       -4.46     13.08 o
  -1  20   9       25.18       25.18     13.31 o
   0  20   9        3.65       12.39     13.05 o
   1  20   9        2.57       -7.59     13.23 o
   2  20   9       14.41       16.13     12.57 o
   3  20   9        6.07      -10.67     14.95 o
  -4  21   9       15.53       49.29     37.05 o
  -3  21   9       15.05       42.90     30.51 o
  -2  21   9      238.65      233.79     16.46 o
  -1  21   9      154.33      168.49     15.55 o
   0  21   9       18.86        5.14     13.13 o
   1  21   9       36.88       42.93     13.84 o
   2  21   9        4.30        0.60     14.93 o
   3  21   9       23.56        8.36     15.70 o
  -4  22   9       32.78       41.83     21.71 o
  -3  22   9       58.87       55.52     22.14 o
  -2  22   9        8.88        9.95     14.08 o
  -1  22   9       61.59       51.76     15.79 o
   0  22   9      121.27      130.45     15.70 o
   1  22   9        2.32       14.20     14.63 o
   2  22   9      243.52      247.68     17.65 o
   3  22   9       54.18       58.22     16.66 o
  -4  23   9        6.40        7.06     21.22 o
  -3  23   9       17.55       18.30     19.99 o
  -2  23   9       68.43       74.31     17.14 o
  -1  23   9       12.91        5.59     14.43 o
   0  23   9       91.10       80.22     15.54 o
   1  23   9       82.87       62.85     14.49 o
   2  23   9       41.90       42.06     15.58 o
   3  23   9        4.90       39.83     23.60 o
  -3  24   9        0.99       -2.59     33.03 o
  -2  24   9        0.53       19.35     17.08 o
  -1  24   9       11.21       -4.20     13.81 o
   0  24   9        5.89       -3.15     13.67 o
   1  24   9       42.58       50.78     15.70 o
   2  24   9       85.73       98.42     16.24 o
  -3  25   9       59.53       46.78     36.93 o
  -2  25   9        6.91      -16.25     16.94 o
  -1  25   9      100.81      124.88     16.41 o
   0  25   9        5.96       13.08     14.57 o
   1  25   9       33.72       48.82     15.55 o
   2  25   9        0.16       35.71     18.97 o
  -3  26   9       27.71       50.04     23.43 o
  -2  26   9        8.66       -1.23     24.68 o
  -1  26   9       10.79       13.17     15.33 o
   0  26   9      104.15       98.51     16.91 o
   1  26   9       25.30       12.04     15.65 o
   2  26   9        3.01       18.52     18.37 o
  -2  27   9        0.97       15.96     18.36 o
  -1  27   9        7.26        8.17     21.28 o
   0  27   9       18.02       41.15     16.45 o
   1  27   9       97.71       81.87     17.33 o
  -2  28   9       12.29       33.37     19.22 o
  -1  28   9       18.35       31.73     15.87 o
   0  28   9        7.58       24.50     16.09 o
   1  28   9        6.52        5.26     18.44 o
  -1  29   9       74.48      106.40     17.46 o
   0  29   9       16.71       44.02     17.02 o
  -4   0  10      227.35      258.29     32.34 o
  -2   0  10        0.50       22.02     16.75 o
   0   0  10      319.94      314.70     21.87 o
   2   0  10      364.44      395.52     25.54 o
   4   0  10      116.97       84.87     30.28 o
  -5   1  10        0.26       18.81     19.63 o
  -4   1  10       21.60       41.19     18.56 o
  -3   1  10        5.80       -7.13     15.35 o
  -2   1  10      181.41      210.40     14.37 o
  -1   1  10       57.13       51.96     11.63 o
   0   1  10        1.84        5.51     12.32 o
   1   1  10        0.00       -5.04     11.97 o
   2   1  10       15.31       27.60     13.18 o
   3   1  10       20.65       20.75     13.36 o
   4   1  10       74.96      104.50     21.49 o
  -5   2  10        7.78      -18.65     18.65 o
  -4   2  10       26.64        1.43     18.16 o
  -3   2  10       44.35       46.12     14.33 o
  -2   2  10       69.01       91.76     12.61 o
  -1   2  10        3.20       11.49     11.72 o
   0   2  10      449.79      456.49     18.06 o
   1   2  10      132.84      116.27     12.63 o
   2   2  10       26.68       34.25     13.11 o
   3   2  10       30.82       19.89     13.28 o
   4   2  10        1.34        4.51     20.17 o
  -5   3  10        2.41       -3.90     19.46 o
  -4   3  10       11.86       19.93     18.49 o
  -3   3  10       32.25       35.36     14.51 o
  -2   3  10      205.86      199.31     13.91 o
  -1   3  10      203.06      227.33     21.79 o
   0   3  10      498.29      478.51     22.72 o
   1   3  10       81.36      105.32     13.00 o
   2   3  10        0.79        2.41     12.33 o
   3   3  10       11.73        9.52     13.56 o
   4   3  10        0.53       37.91     17.39 o
  -5   4  10       25.91       62.02     20.21 o
  -4   4  10        3.98      -17.76     17.76 o
  -3   4  10      112.45      143.89     22.72 o
  -2   4  10        2.61        4.09     11.62 o
  -1   4  10       26.72       14.11     17.98 o
   0   4  10        9.81       12.14     11.47 o
   1   4  10       59.13       78.47     10.84 o
   2   4  10       90.88      115.22     13.82 o
   3   4  10       44.39       32.48     13.27 o
   4   4  10       44.25       44.39     17.54 o
  -5   5  10        6.01        7.97     19.87 o
  -4   5  10        1.79        8.97     18.47 o
  -3   5  10        8.11       10.22     14.29 o
  -2   5  10       85.03       78.57     12.58 o
  -1   5  10      151.27      184.30     13.87 o
   0   5  10        1.65        8.28     12.17 o
   1   5  10       13.08       20.84     10.25 o
   2   5  10       61.65       68.38     14.04 o
   3   5  10       11.23       10.33     16.29 o
   4   5  10        0.55       -7.00     17.05 o
  -5   6  10        3.57       30.71     30.85 o
  -4   6  10        4.87        9.31     18.41 o
  -3   6  10       45.40       30.51     14.49 o
  -2   6  10        0.19       -2.46     11.39 o
  -1   6  10       74.57       97.05     12.64 o
   0   6  10       46.48       73.38     12.45 o
   1   6  10       58.68       69.28     10.80 o
   2   6  10       71.25       80.45     11.90 o
   3   6  10       21.52       15.34     13.70 o
   4   6  10       41.57       67.76     18.19 o
  -5   7  10        0.79        8.25     19.61 o
  -4   7  10        2.52        7.84     31.66 o
  -3   7  10      203.47      215.50     18.14 o
  -2   7  10        9.24        2.74     11.83 o
  -1   7  10      432.03      449.54     18.22 o
   0   7  10      335.22      318.43     21.46 o
   1   7  10      219.92      249.76     13.35 o
   2   7  10       20.82       36.07     11.39 o
   3   7  10        8.68        2.65     13.80 o
   4   7  10        3.19        9.94     17.31 o
  -5   8  10        2.78       19.07     19.36 o
  -4   8  10       14.95        5.56     19.12 o
  -3   8  10        9.31       18.38     14.57 o
  -2   8  10       56.08       61.29     12.54 o
  -1   8  10        0.87       16.92     11.87 o
   0   8  10      102.91       83.19     12.91 o
   1   8  10      271.02      277.21     16.33 o
   2   8  10        6.48        2.19     10.89 o
   3   8  10      137.80      128.99     20.83 o
   4   8  10        5.38       36.61     18.31 o
  -5   9  10       15.23       10.54     20.34 o
  -4   9  10        4.22      -32.67     34.41 o
  -3   9  10       34.24       26.09     15.10 o
  -2   9  10        1.32        7.16     11.71 o
  -1   9  10        2.36       -5.95     11.41 o
   0   9  10        3.34        1.59     11.65 o
   1   9  10       53.70       46.08     11.86 o
   2   9  10        0.64        9.25     10.34 o
   3   9  10       48.61       53.00     13.14 o
   4   9  10       40.95       70.06     18.55 o
  -5  10  10        6.00        0.99     20.80 o
  -4  10  10       41.05       63.70     20.03 o
  -3  10  10        0.11       -6.52     14.53 o
  -2  10  10        1.38       14.84     14.80 o
  -1  10  10        6.52      -12.07     12.07 o
   0  10  10      178.85      182.87     14.28 o
   1  10  10       15.85       30.84     11.27 o
   2  10  10      109.52      143.97     12.28 o
   3  10  10       48.47       35.67     13.10 o
   4  10  10        2.59       -8.98     14.90 o
  -5  11  10        4.68       14.53     20.84 o
  -4  11  10        8.99       20.26     22.59 o
  -3  11  10       41.73       42.79     15.47 o
  -2  11  10      322.73      334.08     16.89 o
  -1  11  10       51.42       31.65     19.37 o
   0  11  10      116.62      132.11     12.56 o
   1  11  10       13.12       19.50     11.74 o
   2  11  10        1.94       -2.76     12.02 o
   3  11  10        0.58        5.20     15.91 o
   4  11  10        3.25       -9.18     15.24 o
  -5  12  10        1.60        7.48     21.25 o
  -4  12  10        2.70      -18.32     19.62 o
  -3  12  10       25.43       19.84     19.30 o
  -2  12  10       66.11       74.07     13.17 o
  -1  12  10       27.14       37.94     12.26 o
   0  12  10       44.34       41.06     11.63 o
   1  12  10       22.26       45.41     12.04 o
   2  12  10       94.46      132.92     14.38 o
   3  12  10       19.72       24.80     13.45 o
   4  12  10        2.50       16.78     15.61 o
  -4  13  10       49.10       40.51     21.65 o
  -3  13  10        7.79       -9.42     20.76 o
  -2  13  10       79.07      102.27     13.46 o
  -1  13  10       65.03       85.81     11.72 o
   0  13  10        6.72       11.14     11.29 o
   1  13  10       25.30       26.83     11.68 o
   2  13  10      241.28      236.26     14.90 o
   3  13  10        0.05        0.91     12.93 o
  -4  14  10       13.02       32.07     21.17 o
  -3  14  10       66.78       76.81     20.84 o
  -2  14  10       30.92       31.91     13.30 o
  -1  14  10       42.00       24.86     11.38 o
   0  14  10       20.71       41.05     11.84 o
   1  14  10       79.50      105.47     12.76 o
   2  14  10      182.35      183.52     17.30 o
   3  14  10       14.90       17.72     18.14 o
  -4  15  10       16.47       17.32     21.00 o
  -3  15  10        0.18       12.07     21.33 o
  -2  15  10      108.38      114.04     14.59 o
  -1  15  10        5.91       -0.52     11.20 o
   0  15  10      154.38      183.76     13.99 o
   1  15  10        1.01       -8.88     13.16 o
   2  15  10        4.49        3.34     13.75 o
   3  15  10        2.41       18.90     14.82 o
  -4  16  10        1.70       12.39     21.09 o
  -3  16  10        1.39       -2.47     25.92 o
  -2  16  10       61.90       57.25     13.76 o
  -1  16  10        3.70       14.40     13.09 o
   0  16  10       67.14       62.20     12.45 o
   1  16  10        1.55       26.39     13.55 o
   2  16  10        7.14       16.06     14.51 o
   3  16  10        1.29       17.13     17.67 o
  -4  17  10       17.77       26.72     22.22 o
  -3  17  10       38.09       56.81     21.07 o
  -2  17  10       18.64       11.44     16.52 o
  -1  17  10      181.02      228.75     14.84 o
   0  17  10        1.83        6.31     13.84 o
   1  17  10       19.52       45.81     14.62 o
   2  17  10       32.46       48.25     17.00 o
   3  17  10        0.63       25.96     22.01 o
  -4  18  10        9.06       -1.37     21.31 o
  -3  18  10       71.66      102.27     22.46 o
  -2  18  10        1.44       -7.26     12.14 o
  -1  18  10       20.46       41.71     12.81 o
   0  18  10       79.47       52.74     14.47 o
   1  18  10        3.29        8.40     14.29 o
   2  18  10       29.23       -0.13     14.92 o
   3  18  10        9.68      -21.32     21.32 o
  -4  19  10       23.42       49.95     22.63 o
  -3  19  10        2.94      -14.22     21.00 o
  -2  19  10        2.04       -9.84     12.18 o
  -1  19  10       36.94       36.17     12.75 o
   0  19  10        5.46       18.67     14.63 o
   1  19  10        0.61        2.78     14.19 o
   2  19  10        1.39        3.85     15.23 o
   3  19  10        0.80       20.33     22.46 o
  -3  20  10        0.84      -18.79     21.00 o
  -2  20  10       30.26       37.41     17.39 o
  -1  20  10       46.32       48.78     15.13 o
   0  20  10       39.77       18.80     14.99 o
   1  20  10       79.10      114.08     16.26 o
   2  20  10        6.74       -9.00     15.00 o
  -3  21  10       36.48       44.45     22.70 o
  -2  21  10       73.05       87.32     18.32 o
  -1  21  10       28.00       28.22     15.11 o
   0  21  10      170.57      201.17     16.99 o
   1  21  10        4.63      -14.62     14.62 o
   2  21  10        2.07        3.36     23.61 o
  -3  22  10       22.70        9.62     22.28 o
  -2  22  10       50.12       45.81     18.00 o
  -1  22  10        0.90      -14.73     14.73 o
   0  22  10       11.38        0.99     15.24 o
   1  22  10       52.66       39.46     15.46 o
   2  22  10        0.94        9.98     18.18 o
  -3  23  10        4.25       19.43     24.89 o
  -2  23  10        0.70        8.40     18.25 o
  -1  23  10       21.48       33.62     15.14 o
   0  23  10        3.03        1.72     15.57 o
   1  23  10        1.81       -5.99     15.92 o
   2  23  10        2.44        1.13     18.99 o
  -2  24  10        0.66        0.47     17.37 o
  -1  24  10       29.02       19.72     15.46 o
   0  24  10        6.61       -6.79     15.82 o
   1  24  10       33.90       52.11     16.85 o
  -2  25  10       18.31       18.10     18.14 o
  -1  25  10       11.57       17.66     16.10 o
   0  25  10        8.28       13.92     15.87 o
   1  25  10        8.04       17.88     16.78 o
  -1  26  10        6.46       -2.25     15.89 o
   0  26  10        4.57       19.10     16.34 o
  -3   0  11       13.07      -15.60     27.76 o
  -1   0  11       63.26       93.17     32.92 o
   1   0  11       68.46       74.99     19.76 o
   3   0  11       12.00        8.49     29.13 o
  -4   1  11       16.62       -9.56     20.49 o
  -3   1  11       79.63       60.37     21.16 o
  -2   1  11       16.67       36.04     13.37 o
  -1   1  11       20.73       42.64     16.65 o
   0   1  11        2.64        7.65     12.30 o
   1   1  11       94.84      105.07     17.88 o
   2   1  11       23.24       28.81     13.51 o
   3   1  11        1.89       18.42     20.51 o
  -4   2  11       26.72       22.37     20.76 o
  -3   2  11       12.48       -8.69     19.28 o
  -2   2  11       13.36       14.47     12.85 o
  -1   2  11      192.72      220.16     19.30 o
   0   2  11       89.02       75.28     13.59 o
   1   2  11       88.59      137.49     23.90 o
   2   2  11        1.25       18.19     14.21 o
   3   2  11        0.14      -19.11     19.11 o
  -4   3  11        7.89        7.02     21.16 o
  -3   3  11       17.25      -13.16     19.71 o
  -2   3  11       52.04       35.64     13.24 o
  -1   3  11      240.73      293.14     23.38 o
   0   3  11       47.86       54.20     13.15 o
   1   3  11        3.15       15.92     13.72 o
   2   3  11       20.40       10.68     16.62 o
   3   3  11       42.72       64.95     17.09 o
  -4   4  11       52.99       27.29     21.45 o
  -3   4  11       49.18       35.50     43.58 o
  -2   4  11        9.38       14.13     12.86 o
  -1   4  11       17.54       30.05     13.02 o
   0   4  11        2.05       21.90     13.11 o
   1   4  11      121.75      126.11     15.13 o
   2   4  11       82.31       89.73     15.07 o
   3   4  11        7.60       34.75     17.20 o
  -4   5  11        3.15        8.30     21.16 o
  -3   5  11       14.76       41.96     19.65 o
  -2   5  11        7.25       24.84     13.11 o
  -1   5  11        2.76        2.79     13.18 o
   0   5  11       18.04       22.89     13.11 o
   1   5  11        5.70       19.82     14.86 o
   2   5  11      122.85      153.74     16.11 o
   3   5  11        0.12        7.85     17.04 o
  -4   6  11        0.28      -20.19     20.19 o
  -3   6  11       20.54       45.05     20.84 o
  -2   6  11       41.20       59.24     14.73 o
  -1   6  11      113.10      112.40     17.55 o
   0   6  11      133.67      200.89     18.77 o
   1   6  11        8.69        0.52     12.85 o
   2   6  11       40.50       20.80     14.24 o
   3   6  11        0.44       12.94     16.95 o
  -4   7  11        0.45       23.55     21.60 o
  -3   7  11        6.88        6.03     20.10 o
  -2   7  11       20.95       37.96     13.71 o
  -1   7  11        3.20       21.64     13.46 o
   0   7  11       25.51       23.24     13.36 o
   1   7  11        7.33       11.58     13.65 o
   2   7  11       14.45       18.74     13.94 o
   3   7  11        4.20       13.71     25.62 o
  -4   8  11        0.26       -9.26     20.92 o
  -3   8  11        0.09        1.02     20.19 o
  -2   8  11       18.83       33.02     13.39 o
  -1   8  11        2.70        3.72     13.29 o
   0   8  11       90.27       73.68     14.63 o
   1   8  11       42.34       41.39     13.84 o
   2   8  11        8.98       42.51     14.87 o
   3   8  11        0.08        8.59     20.23 o
  -4   9  11       15.29       26.61     21.92 o
  -3   9  11       15.40       27.71     20.92 o
  -2   9  11       20.53       13.92     13.61 o
  -1   9  11        3.95       -2.06     12.48 o
   0   9  11       54.82       74.33     16.79 o
   1   9  11       47.09       21.64     14.27 o
   2   9  11        2.11       15.75     14.78 o
   3   9  11       29.06       27.14     21.73 o
  -4  10  11        0.25      -21.41     21.41 o
  -3  10  11        0.31       -1.63     20.44 o
  -2  10  11       91.26       95.55     15.03 o
  -1  10  11        3.47       -5.14     13.57 o
   0  10  11       30.81       15.09     13.65 o
   1  10  11        2.25        6.63     15.70 o
   2  10  11        2.24       -7.34     16.62 o
   3  10  11       25.34       43.94     22.14 o
  -4  11  11        5.19       10.14     42.78 o
  -3  11  11       56.04       47.25     31.43 o
  -2  11  11        0.31       -0.92     13.66 o
  -1  11  11       27.38       30.57     13.87 o
   0  11  11       28.86       12.48     13.09 o
   1  11  11       82.66       53.72     14.64 o
   2  11  11       34.54       38.73     14.91 o
   3  11  11        0.39        5.11     21.90 o
  -4  12  11        3.86      -16.85     21.32 o
  -3  12  11        2.44       33.84     21.57 o
  -2  12  11        5.08       27.15     14.11 o
  -1  12  11      149.88      143.75     15.41 o
   0  12  11        0.10        4.59     14.07 o
   1  12  11      115.60      134.37     14.59 o
   2  12  11        0.13       -2.86     13.46 o
   3  12  11        5.69       -1.47     18.57 o
  -4  13  11        0.59       32.80     22.38 o
  -3  13  11        9.03       10.59     21.41 o
  -2  13  11       15.29       20.94     13.92 o
  -1  13  11       40.93       51.63     14.86 o
   0  13  11       10.33      -12.03     13.37 o
   1  13  11        3.02       12.30     13.45 o
   2  13  11        6.10       27.89     13.56 o
   3  13  11       77.32       92.12     23.84 o
  -3  14  11        0.05       -6.43     31.66 o
  -2  14  11       18.14       13.28     14.41 o
  -1  14  11       48.88       37.35     14.19 o
   0  14  11        0.20        1.67     12.28 o
   1  14  11      169.66      201.58     15.79 o
   2  14  11       53.80       53.04     14.04 o
  -3  15  11        5.58      -17.49     21.65 o
  -2  15  11       26.04       19.87     14.46 o
  -1  15  11       35.99       40.52     14.85 o
   0  15  11       37.21       18.93     13.30 o
   1  15  11        3.04       11.55     13.13 o
   2  15  11       69.11       57.91     14.26 o
  -3  16  11       47.16       56.22     26.04 o
  -2  16  11       18.47       12.35     16.80 o
  -1  16  11       38.77       57.72     15.05 o
   0  16  11      104.04      109.05     14.47 o
   1  16  11       54.59       46.38     14.27 o
   2  16  11        0.83       -5.16     13.60 o
  -3  17  11       37.04       48.03     23.19 o
  -2  17  11       59.56       59.25     18.11 o
  -1  17  11       32.35       46.03     13.88 o
   0  17  11        0.33        1.95     13.08 o
   1  17  11       26.34       -5.11     14.01 o
   2  17  11        1.55       -3.84     13.86 o
  -3  18  11        0.42      -14.45     22.38 o
  -2  18  11        0.32      -28.55     28.55 o
  -1  18  11       10.49        8.93     13.25 o
   0  18  11        0.90       10.11     13.46 o
   1  18  11       75.51       83.62     14.95 o
   2  18  11       21.09       27.12     16.32 o
  -2  19  11        3.68       -4.00     17.97 o
  -1  19  11        0.59       -2.23     13.18 o
   0  19  11       92.47       90.52     14.41 o
   1  19  11       35.98       37.07     14.86 o
  -2  20  11       23.43       14.54     18.33 o
  -1  20  11        0.37      -13.94     13.94 o
   0  20  11       87.56      123.29     15.60 o
   1  20  11       31.52       27.15     16.20 o
  -2  21  11       27.96        3.91     24.33 o
  -1  21  11       22.82       26.31     14.54 o
   0  21  11        5.44       28.97     14.46 o
   1  21  11        7.82       23.37     16.52 o
  -1  22  11        1.16       -4.29     14.35 o
   0  22  11       45.47       53.36     17.26 o
  -2   0  12       67.86       84.09     52.07 o
   0   0  12        9.11       -0.84     19.09 o
   2   0  12        0.38        8.69     21.16 o
  -3   1  12        7.02       26.02     22.21 o
  -2   1  12       23.21       23.83     19.14 o
  -1   1  12       80.33      105.38     15.87 o
   0   1  12        0.66       12.80     25.37 o
   1   1  12        0.96      -10.36     13.76 o
   2   1  12       33.16       51.06     15.81 o
  -3   2  12       11.32      -17.99     29.02 o
  -2   2  12       62.88       74.75     15.20 o
  -1   2  12      169.82      184.79     19.53 o
   0   2  12      130.07      158.52     18.57 o
   1   2  12       13.80        9.31     15.46 o
   2   2  12        2.50       -0.89     15.36 o
  -3   3  12       13.78       16.63     22.22 o
  -2   3  12       54.48       59.02     15.46 o
  -1   3  12        6.74       11.08     14.57 o
   0   3  12        2.61       15.94     14.88 o
   1   3  12        0.70        8.74     14.42 o
   2   3  12       28.27       13.46     15.89 o
  -3   4  12       32.54       66.48     23.03 o
  -2   4  12        8.54        7.21     14.64 o
  -1   4  12        0.76      -12.72     13.51 o
   0   4  12        5.63        6.94     14.57 o
   1   4  12       11.20       14.76     14.70 o
   2   4  12       11.02        2.87     15.82 o
  -3   5  12       11.54       20.54     22.30 o
  -2   5  12        4.49        7.04     14.72 o
  -1   5  12       22.10       10.93     14.70 o
   0   5  12       36.56       34.01     15.33 o
   1   5  12       18.56       22.40     15.16 o
   2   5  12        2.17       -5.70     17.88 o
  -3   6  12       25.84       41.21     22.62 o
  -2   6  12        2.76       14.16     14.84 o
  -1   6  12       23.85       32.10     17.48 o
   0   6  12       12.16        3.43     14.63 o
   1   6  12        1.32       26.58     15.20 o
   2   6  12       50.38       68.37     16.67 o
  -3   7  12       19.60        1.04     22.14 o
  -2   7  12        0.88       -1.41     14.64 o
  -1   7  12        0.98        1.58     14.77 o
   0   7  12        2.38        7.62     14.48 o
   1   7  12       13.44       36.33     15.49 o
   2   7  12        0.01        1.84     15.56 o
  -3   8  12        0.56       43.31     23.28 o
  -2   8  12       28.92       30.11     14.47 o
  -1   8  12       22.25       37.51     14.76 o
   0   8  12       19.96       19.81     14.98 o
   1   8  12        2.55       -1.24     15.20 o
   2   8  12        2.48       -2.20     15.95 o
  -3   9  12        0.73       14.80     22.02 o
  -2   9  12       40.24       39.96     15.49 o
  -1   9  12        8.97        1.72     14.69 o
   0   9  12        7.64        9.95     15.21 o
   1   9  12       76.61       79.49     16.02 o
   2   9  12        4.84       11.18     15.39 o
  -3  10  12       16.81       16.43     31.20 o
  -2  10  12        0.46        0.04     17.35 o
  -1  10  12       11.97       -2.96     14.63 o
   0  10  12        4.05       36.22     15.02 o
   1  10  12       13.24       12.33     15.49 o
   2  10  12       10.54        6.07     16.34 o
  -3  11  12        0.19        3.86     23.40 o
  -2  11  12        0.89        9.88     17.08 o
  -1  11  12       12.31      -10.60     14.38 o
   0  11  12       14.17       -0.46     15.58 o
   1  11  12        7.02      -11.98     15.37 o
  -3  12  12       10.71       -7.11     31.88 o
  -2  12  12       41.14       26.40     20.06 o
  -1  12  12        0.58       15.55     15.27 o
   0  12  12      104.77      106.36     16.82 o
   1  12  12       50.05       57.25     27.58 o
  -2  13  12        1.28       -4.66     27.70 o
  -1  13  12        4.10        0.79     15.46 o
   0  13  12        2.15       14.12     15.11 o
   1  13  12       12.90       12.33     16.42 o
  -2  14  12        1.31        8.80     21.66 o
  -1  14  12        3.45       13.06     17.55 o
   0  14  12        1.22      -16.72     16.72 o
   1  14  12        0.05        3.22     20.30 o
  -2  15  12        0.15      -19.37     19.37 o
  -1  15  12        0.70       -6.68     15.43 o
   0  15  12       29.15       35.13     16.36 o
   1  15  12       10.11       21.99     16.76 o
  -1  16  12       84.96      229.18     60.46 o
   0  16  12        2.57       22.17     16.54 o
  -1  17  12        8.85       18.94     16.63 o
   0  17  12        6.18      -16.00     23.90 o
  -1   0  13        0.80       -6.98     21.43 o
  -2   1  13       22.92       47.65     24.25 o
  -1   1  13        3.40      -15.77     15.77 o
   0   1  13        1.53        3.68     16.07 o
  -2   2  13       13.22       36.23     24.41 o
  -1   2  13       42.92       20.88     16.54 o
   0   2  13        0.30        6.50     17.65 o
  -2   3  13       33.19       18.22     23.17 o
  -1   3  13        0.40       11.10     16.00 o
   0   3  13       64.77       72.74     17.07 o
  -2   4  13        0.48       24.34     38.08 o
  -1   4  13        5.57       25.85     16.49 o
   0   4  13        7.01       12.60     15.97 o
  -1   5  13        7.79        5.61     16.28 o
   0   5  13        9.90       18.24     16.41 o
  -1   6  13        1.26        9.61     16.52 o
   0   6  13        0.44        1.93     15.43 o
  -1   7  13       13.43       18.34     15.76 o
   0   7  13       13.17       42.72     16.33 o
  -1   8  13        5.05       17.62     24.65 o
 
